# Supplementary material for: Diaqua­(5-carb­oxy­benzene-1,3-dicarboxyl­ato-κO 1)[8-ethyl-5-oxo-2-(piperazin-4-ium-1-yl)-5,8-dihydro­pyrido[2,3-d]pyrimidine-6-carboxyl­ato-κ2 O 5,O 6]zinc monohydrate
Source: Acta Crystallogr Sect E Struct Rep Online. 2013 Jan 31;69(Pt 2):m127. doi: 10.1107/S1600536813002122 (PMC3569215; doi:10.1107/S1600536813002122)
Supplement: Supplementary file 1 [file e-69-0m127-sup1.cif]

##############################################################################
#                                                                            #
# This CIF contains the data in a paper accepted for publication in          #
# Acta Crystallographica Section E. It conforms to the requirements of       #
# Notes for Authors for Acta Crystallographica Section E, and has been       #
# peer reviewed under the auspices of the IUCr Commission on Journals.       #
#                                                                            #
# Full details of the Crystallographic Information File format               #
# are given in the paper "The Crystallographic Information File (CIF):       #
# a New Standard Archive File for Crystallography" by S. R. Hall, F. H.      #
# Allen and I. D. Brown [Acta Cryst. (1991), A47, 655-685].                  #
#                                                                            #
# The current version of the core CIF dictionary is obtainable from          #
# ftp://ftp.iucr.org/pub/cif_core.dic.                                       #
#                                                                            #
# Software is freely available for graphical display of the structure(s)     #
# in this CIF. For information consult the CIF software page                 #
# http://www.iucr.org/resources/cif/software.                                #
#                                                                            #
# This file may be used for bona fide research purposes within the           #
# scientific community so long as proper attribution is given to the journal # 
# article from which it was obtained.                                        #
#                                                                            #
##############################################################################
data_I
_audit_creation_method     SHELXL-97
_chemical_name_systematic
;\
Diaqua(5-carboxybenzene-1,3-dicarboxylato-\k<i>O</i>^1^)[8-ethyl-5-oxo-\
2-(piperazin-4-ium-1-yl)-5,8-dihydropyrido[2,3-<i>d</i>]pyrimidine-6-\
carboxylato-\k^2^<i>O</i>^5^,<i>O</i>^6^]zinc monohydrate
;
_chemical_name_common     ?
_chemical_formula_moiety     'C23 H25 N5 O11 Zn, H2 O'
_chemical_formula_sum     'C23 H27 N5 O12 Zn'
_chemical_formula_iupac     '[Zn (C14 H17 N5 O3) (C9 H4 O6) (H2 O)2], H2 O'
_chemical_formula_weight     630.87
_chemical_melting_point     ?
_symmetry_cell_setting     monoclinic
_symmetry_space_group_name_H-M     'P 21/c'
_symmetry_space_group_name_hall     '-P 2ybc '
loop_
    _symmetry_equiv_pos_as_xyz
    'x, y, z'
    '-x, y+1/2, -z+1/2'
    '-x, -y, -z'
    'x, -y-1/2, z-1/2'
_cell_length_a     13.5019(11)
_cell_length_b     12.5743(10)
_cell_length_c     17.7314(10)
_cell_angle_alpha     90.00
_cell_angle_beta     125.575(4)
_cell_angle_gamma     90.00
_cell_volume     2448.5(3)
_cell_formula_units_Z     4
_cell_measurement_reflns_used     12140
_cell_measurement_theta_min     1.85
_cell_measurement_theta_max     25.00
_cell_measurement_temperature     293(2)
_exptl_crystal_description     'block'
_exptl_crystal_colour     'colourless'
_exptl_crystal_size_max     0.42
_exptl_crystal_size_mid     0.38
_exptl_crystal_size_min     0.35
_exptl_crystal_density_diffrn     1.711
_exptl_crystal_density_meas     ?
_exptl_crystal_density_method     'not measured'
_exptl_crystal_F_000     1304
_exptl_absorpt_coefficient_mu     1.083
_exptl_absorpt_correction_type     multi-scan
_exptl_absorpt_process_details     '(SADABS; Bruker, 2001)'
_exptl_absorpt_correction_T_min     0.6591
_exptl_absorpt_correction_T_max     0.7030
_exptl_special_details
;
;
_diffrn_ambient_temperature     293(2)
_diffrn_radiation_type     MoK\a
_diffrn_radiation_wavelength     0.71073
_diffrn_radiation_source     'fine-focus sealed tube'
_diffrn_radiation_monochromator     graphite
_diffrn_measurement_device_type     'Bruker APEX CCD area-detector'
_diffrn_measurement_method     'phi and omega scans'
_diffrn_detector_area_resol_mean     ?
_diffrn_reflns_number     12140
_diffrn_reflns_av_R_equivalents     0.0192
_diffrn_reflns_av_sigmaI/netI     0.0220
_diffrn_reflns_theta_min     1.85
_diffrn_reflns_theta_max     25.00
_diffrn_reflns_theta_full     25.00
_diffrn_measured_fraction_theta_max     0.999
_diffrn_measured_fraction_theta_full     0.999
_diffrn_reflns_limit_h_min     -16
_diffrn_reflns_limit_h_max     13
_diffrn_reflns_limit_k_min     -14
_diffrn_reflns_limit_k_max     10
_diffrn_reflns_limit_l_min     -19
_diffrn_reflns_limit_l_max     21
_diffrn_standards_number     ?
_diffrn_standards_interval_count     ?
_diffrn_standards_interval_time     ?
_diffrn_standards_decay_%     ?
_refine_special_details
;
Refinement of <i>F</i>^2^ against ALL reflections. The weighted <i>R</i>-factor
<i>wR</i> and goodness of fit <i>S</i> are based on <i>F</i>^2^, conventional
<i>R</i>-factors <i>R</i> are based on <i>F</i>, with <i>F</i> set to zero for
negative <i>F</i>^2^. The threshold expression of <i>F</i>^2^ >
\s(<i>F</i>^2^) is used only for calculating <i>R</i>-factors(gt) <i>etc</i>.
and is not relevant to the choice of reflections for refinement.
<i>R</i>-factors based on <i>F</i>^2^ are statistically about twice as large
as those based on <i>F</i>, and <i>R</i>- factors based on ALL data will be
even larger.
;
_reflns_number_total     4299
_reflns_number_gt     3894
_reflns_threshold_expression     I>2sigma(I)
_refine_ls_structure_factor_coef     Fsqd
_refine_ls_matrix_type     full
_refine_ls_R_factor_all     0.0310
_refine_ls_R_factor_gt     0.0276
_refine_ls_wR_factor_gt     0.1012
_refine_ls_wR_factor_ref     0.1048
_refine_ls_goodness_of_fit_ref     0.862
_refine_ls_restrained_S_all     0.862
_refine_ls_number_reflns     4299
_refine_ls_number_parameters     370
_refine_ls_number_restraints     0
_refine_ls_hydrogen_treatment     constr
_refine_ls_weighting_scheme     calc
_refine_ls_weighting_details
                 'calc w=1/[\s^2^(Fo^2^)+(0.1050P)^2^] where P=(Fo^2^+2Fc^2^)/3'
_atom_sites_solution_hydrogens     geom
_atom_sites_solution_primary     direct
_atom_sites_solution_secondary     difmap
_refine_ls_shift/su_max     0.001
_refine_ls_shift/su_mean     0.000
_refine_diff_density_max     0.298
_refine_diff_density_min     -0.294
_refine_ls_extinction_method     none
_refine_ls_extinction_coef     ?
loop_
    _atom_type_symbol
    _atom_type_description
    _atom_type_scat_dispersion_real
    _atom_type_scat_dispersion_imag
    _atom_type_scat_source
    'C' 'C' 0.0033 0.0016
                         'International Tables Vol C Tables 4.2.6.8 and 6.1.1.4'
    'H' 'H' 0.0000 0.0000
                         'International Tables Vol C Tables 4.2.6.8 and 6.1.1.4'
    'N' 'N' 0.0061 0.0033
                         'International Tables Vol C Tables 4.2.6.8 and 6.1.1.4'
    'O' 'O' 0.0106 0.0060
                         'International Tables Vol C Tables 4.2.6.8 and 6.1.1.4'
    'Zn' 'Zn' 0.2839 1.4301
                         'International Tables Vol C Tables 4.2.6.8 and 6.1.1.4'
_computing_data_collection     'SMART (Bruker, 2001)'
_computing_cell_refinement     'SAINT (Bruker, 2001)'
_computing_data_reduction     'SAINT (Bruker, 2001)'
_computing_structure_solution     'SHELXS97 (Sheldrick, 2008)'
_computing_structure_refinement     'SHELXL97 (Sheldrick, 2008)'
_computing_molecular_graphics     'SHELXTL (Sheldrick, 2008)'
_computing_publication_material     'SHELXL97 (Sheldrick, 2008)'
loop_
    _atom_site_type_symbol
    _atom_site_label
    _atom_site_fract_x
    _atom_site_fract_y
    _atom_site_fract_z
    _atom_site_U_iso_or_equiv
    _atom_site_adp_type
    _atom_site_calc_flag
    _atom_site_refinement_flags
    _atom_site_occupancy
    _atom_site_symmetry_multiplicity
    _atom_site_disorder_assembly
    _atom_site_disorder_group
    Zn Zn1 -0.032037(19) 0.542603(16) 0.212780(15) 0.02453(12) Uani d . 1 1 . .
    O O1 -0.00857(14) 0.45417(12) 0.31957(11) 0.0390(4) Uani d . 1 1 . .
    O OW1 -0.14163(14) 0.42573(12) 0.12210(10) 0.0334(3) Uani d . 1 1 . .
    H HW1A -0.1043 0.3693 0.1375 0.040 Uiso d R 1 1 . .
    H HW1B -0.1824 0.4383 0.0659 0.040 Uiso d R 1 1 . .
    N N1 0.82562(16) 0.33637(14) 0.38179(12) 0.0336(4) Uani d . 1 1 . .
    H H1A 0.8906 0.3303 0.3799 0.040 Uiso d R 1 1 . .
    H H1B 0.7758 0.2812 0.3501 0.040 Uiso d R 1 1 . .
    C C1 0.07412(17) 0.39071(15) 0.37520(13) 0.0248(4) Uani d . 1 1 . .
    O OW2 -0.03717(14) 0.61280(11) 0.10620(10) 0.0345(3) Uani d . 1 1 . .
    H HW2A 0.0169 0.5959 0.1002 0.041 Uiso d R 1 1 . .
    H HW2B -0.0530 0.6774 0.0963 0.041 Uiso d R 1 1 . .
    O O2 0.06097(13) 0.32612(11) 0.42274(10) 0.0340(3) Uani d . 1 1 . .
    N N2 0.68419(14) 0.42975(13) 0.42967(11) 0.0244(4) Uani d . 1 1 . .
    C C2 0.19476(16) 0.39307(14) 0.38844(12) 0.0219(4) Uani d . 1 1 . .
    C C2O -0.37837(16) 0.76072(14) 0.26753(12) 0.0220(4) Uani d . 1 1 . .
    O OW3 0.77949(16) 0.23797(14) 0.71317(12) 0.0509(4) Uani d . 1 1 . .
    H HW3A 0.8273 0.2843 0.7177 0.061 Uiso d R 1 1 . .
    H HW3B 0.7854 0.1827 0.6896 0.061 Uiso d R 1 1 . .
    O O3 0.15171(13) 0.53636(10) 0.28385(10) 0.0284(3) Uani d . 1 1 . .
    N N3 0.50374(15) 0.52444(12) 0.35526(11) 0.0248(4) Uani d . 1 1 . .
    C C3 0.28179(17) 0.32237(15) 0.45016(13) 0.0249(4) Uani d . 1 1 . .
    H H3A 0.2610 0.2759 0.4797 0.030 Uiso calc R 1 1 . .
    O O4 -0.13831(13) 0.64086(11) 0.21967(10) 0.0324(3) Uani d . 1 1 . .
    N N4 0.54190(14) 0.37213(12) 0.45188(10) 0.0220(3) Uani d . 1 1 . .
    C C4 0.42950(16) 0.38277(14) 0.42995(12) 0.0197(4) Uani d . 1 1 . .
    O O5 0.01241(12) 0.74802(11) 0.31946(10) 0.0309(3) Uani d . 1 1 . .
    N N5 0.39455(14) 0.31466(12) 0.47158(10) 0.0239(3) Uani d . 1 1 . .
    C C5 0.57379(17) 0.44147(14) 0.41227(12) 0.0210(4) Uani d . 1 1 . .
    O O6 -0.12766(16) 1.06302(13) 0.42602(13) 0.0456(4) Uani d . 1 1 . .
    C C6 0.39329(18) 0.53030(14) 0.33426(13) 0.0226(4) Uani d . 1 1 . .
    H H6A 0.3426 0.5842 0.2943 0.027 Uiso calc R 1 1 . .
    O O7 -0.28043(13) 1.03074(11) 0.43593(10) 0.0290(3) Uani d . 1 1 . .
    C C7 0.34660(17) 0.46027(13) 0.36832(12) 0.0196(4) Uani d . 1 1 . .
    O O8 -0.58074(13) 0.74380(12) 0.22537(10) 0.0338(3) Uani d . 1 1 . .
    C C8 0.22443(18) 0.46717(14) 0.34316(13) 0.0212(4) Uani d . 1 1 . .
    O O9 -0.51412(13) 0.62674(12) 0.16984(10) 0.0361(4) Uani d . 1 1 . .
    H H9A -0.5883 0.6067 0.1402 0.054 Uiso d R 1 1 . .
    C C9 0.76274(19) 0.34109(17) 0.48758(14) 0.0303(4) Uani d . 1 1 . .
    H H9B 0.7156 0.2759 0.4681 0.036 Uiso calc R 1 1 . .
    H H9C 0.7943 0.3543 0.5518 0.036 Uiso calc R 1 1 . .
    C C10 0.86758(18) 0.32865(19) 0.47921(14) 0.0346(5) Uani d . 1 1 . .
    H H10A 0.9277 0.3835 0.5154 0.042 Uiso calc R 1 1 . .
    H H10B 0.9062 0.2602 0.5042 0.042 Uiso calc R 1 1 . .
    C C11 0.7598(2) 0.43770(19) 0.33365(17) 0.0377(5) Uani d . 1 1 . .
    H H11A 0.6851 0.4210 0.2739 0.045 Uiso calc R 1 1 . .
    H H11B 0.8102 0.4807 0.3231 0.045 Uiso calc R 1 1 . .
    C C12 0.73005(19) 0.49977(17) 0.39075(16) 0.0329(5) Uani d . 1 1 . .
    H H12A 0.8026 0.5359 0.4406 0.040 Uiso calc R 1 1 . .
    H H12B 0.6692 0.5532 0.3522 0.040 Uiso calc R 1 1 . .
    C C13 0.48182(19) 0.23716(16) 0.54400(14) 0.0321(5) Uani d . 1 1 . .
    H H13A 0.5642 0.2582 0.5676 0.039 Uiso calc R 1 1 . .
    H H13B 0.4743 0.2393 0.5951 0.039 Uiso calc R 1 1 . .
    C C14 0.4609(3) 0.1272(2) 0.5085(2) 0.0662(9) Uani d . 1 1 . .
    H H14A 0.5191 0.0806 0.5575 0.099 Uiso calc R 1 1 . .
    H H14B 0.4700 0.1242 0.4588 0.099 Uiso calc R 1 1 . .
    H H14C 0.3801 0.1053 0.4862 0.099 Uiso calc R 1 1 . .
    C C15 -0.09348(16) 0.71577(14) 0.27897(12) 0.0215(4) Uani d . 1 1 . .
    C C16 -0.17983(16) 0.76464(14) 0.29685(12) 0.0212(4) Uani d . 1 1 . .
    C C17 -0.15124(17) 0.85606(15) 0.35071(12) 0.0212(4) Uani d . 1 1 . .
    H H17A -0.0747 0.8870 0.3796 0.025 Uiso calc R 1 1 . .
    C C18 -0.23701(16) 0.90140(14) 0.36141(12) 0.0212(4) Uani d . 1 1 . .
    C C19 -0.34947(17) 0.85178(15) 0.32052(12) 0.0234(4) Uani d . 1 1 . .
    H H19A -0.4060 0.8802 0.3289 0.028 Uiso calc R 1 1 . .
    C C21 -0.29326(16) 0.71805(15) 0.25523(13) 0.0233(4) Uani d . 1 1 . .
    H H21A -0.3129 0.6577 0.2187 0.028 Uiso calc R 1 1 . .
    C C22 -0.50197(17) 0.70998(15) 0.21896(12) 0.0244(4) Uani d . 1 1 . .
    C C23 -0.21103(17) 1.00653(16) 0.41192(13) 0.0249(4) Uani d . 1 1 . .
loop_
    _atom_site_aniso_label
    _atom_site_aniso_U_11
    _atom_site_aniso_U_22
    _atom_site_aniso_U_33
    _atom_site_aniso_U_12
    _atom_site_aniso_U_13
    _atom_site_aniso_U_23
    Zn1 0.01950(17) 0.02615(18) 0.03055(17) 0.00258(8) 0.01604(13) -0.00079(8)
    O1 0.0278(8) 0.0537(10) 0.0451(9) 0.0111(6) 0.0268(8) 0.0178(7)
    OW1 0.0390(9) 0.0277(7) 0.0291(7) -0.0004(6) 0.0173(7) 0.0011(6)
    N1 0.0305(10) 0.0413(10) 0.0381(10) 0.0043(8) 0.0251(8) -0.0010(8)
    C1 0.0241(10) 0.0273(10) 0.0284(10) -0.0039(8) 0.0183(9) -0.0062(8)
    OW2 0.0375(8) 0.0330(8) 0.0440(8) 0.0068(6) 0.0300(7) 0.0054(6)
    O2 0.0332(8) 0.0350(8) 0.0461(9) 0.0001(6) 0.0299(7) 0.0057(7)
    N2 0.0200(8) 0.0278(8) 0.0292(8) 0.0033(7) 0.0165(7) 0.0035(7)
    C2 0.0218(9) 0.0231(9) 0.0246(9) -0.0021(7) 0.0156(8) -0.0042(7)
    C2O 0.0194(9) 0.0243(9) 0.0236(9) 0.0008(7) 0.0133(8) 0.0039(7)
    OW3 0.0491(11) 0.0523(11) 0.0622(11) 0.0057(8) 0.0385(9) 0.0089(8)
    O3 0.0205(7) 0.0287(8) 0.0363(8) 0.0047(5) 0.0166(7) 0.0079(6)
    N3 0.0217(9) 0.0237(8) 0.0308(9) 0.0016(6) 0.0162(7) 0.0034(7)
    C3 0.0257(10) 0.0262(10) 0.0272(10) -0.0032(8) 0.0179(8) -0.0015(8)
    O4 0.0277(8) 0.0298(7) 0.0427(8) 0.0010(6) 0.0221(7) -0.0108(6)
    N4 0.0194(8) 0.0240(8) 0.0234(8) 0.0011(6) 0.0128(7) -0.0003(6)
    C4 0.0202(9) 0.0204(9) 0.0184(8) -0.0010(7) 0.0111(7) -0.0027(7)
    O5 0.0215(7) 0.0334(8) 0.0406(8) -0.0005(6) 0.0196(7) -0.0063(6)
    N5 0.0217(8) 0.0249(8) 0.0258(8) 0.0011(6) 0.0143(7) 0.0030(6)
    C5 0.0198(10) 0.0222(9) 0.0217(9) -0.0009(7) 0.0124(8) -0.0043(7)
    O6 0.0497(11) 0.0391(9) 0.0693(12) -0.0188(8) 0.0467(10) -0.0230(8)
    C6 0.0214(10) 0.0214(9) 0.0252(9) 0.0008(7) 0.0137(8) 0.0007(7)
    O7 0.0244(8) 0.0345(8) 0.0291(7) 0.0061(6) 0.0161(7) -0.0030(6)
    C7 0.0183(10) 0.0201(9) 0.0200(9) -0.0011(6) 0.0109(8) -0.0034(6)
    O8 0.0228(7) 0.0394(8) 0.0424(8) 0.0011(6) 0.0208(7) -0.0019(7)
    C8 0.0201(10) 0.0210(9) 0.0232(9) -0.0016(7) 0.0130(8) -0.0049(7)
    O9 0.0242(8) 0.0423(9) 0.0443(9) -0.0121(6) 0.0213(7) -0.0137(7)
    C9 0.0251(10) 0.0382(12) 0.0309(10) 0.0078(8) 0.0182(9) 0.0057(9)
    C10 0.0248(11) 0.0461(13) 0.0335(11) 0.0086(9) 0.0173(9) 0.0055(9)
    C11 0.0343(12) 0.0461(13) 0.0431(13) 0.0048(10) 0.0284(11) 0.0065(10)
    C12 0.0284(11) 0.0321(11) 0.0469(12) 0.0013(9) 0.0268(10) 0.0054(10)
    C13 0.0305(11) 0.0338(11) 0.0332(11) 0.0074(9) 0.0192(9) 0.0138(9)
    C14 0.096(2) 0.0375(14) 0.0573(17) 0.0229(15) 0.0402(17) 0.0114(13)
    C15 0.0228(10) 0.0189(9) 0.0234(9) 0.0048(7) 0.0139(8) 0.0058(7)
    C16 0.0182(9) 0.0237(9) 0.0228(9) 0.0042(7) 0.0125(8) 0.0045(7)
    C17 0.0175(9) 0.0233(9) 0.0211(9) 0.0025(7) 0.0104(7) 0.0034(7)
    C18 0.0219(9) 0.0234(9) 0.0201(9) 0.0030(7) 0.0132(8) 0.0035(7)
    C19 0.0218(9) 0.0283(10) 0.0242(9) 0.0049(8) 0.0157(8) 0.0039(7)
    C21 0.0230(9) 0.0216(9) 0.0263(9) -0.0005(7) 0.0150(8) -0.0010(7)
    C22 0.0209(9) 0.0284(10) 0.0250(9) -0.0001(8) 0.0139(8) 0.0041(8)
    C23 0.0233(10) 0.0261(10) 0.0248(9) 0.0042(8) 0.0137(8) 0.0028(8)
_geom_special_details
;
All e.s.d.'s (except the e.s.d. in the dihedral angle between two l.s. planes)
are estimated using the full covariance matrix. The cell e.s.d.'s are taken
into account individually in the estimation of e.s.d.'s in distances, angles
and torsion angles; correlations between e.s.d.'s in cell parameters are only
used when they are defined by crystal symmetry. An approximate (isotropic)
treatment of cell e.s.d.'s is used for estimating e.s.d.'s involving l.s.
planes.
;
loop_
    _geom_bond_atom_site_label_1
    _geom_bond_atom_site_label_2
    _geom_bond_site_symmetry_2
    _geom_bond_distance
    _geom_bond_publ_flag
    Zn1 O4 . 1.9505(13) ?
    Zn1 O3 . 2.0277(14) ?
    Zn1 OW1 . 2.0412(14) ?
    Zn1 OW2 . 2.0501(14) ?
    Zn1 O1 . 2.0553(15) ?
    O1 C1 . 1.255(2) ?
    OW1 HW1A . 0.8193 ?
    OW1 HW1B . 0.8271 ?
    N1 C10 . 1.475(3) ?
    N1 C11 . 1.503(3) ?
    N1 H1A . 0.9000 ?
    N1 H1B . 0.8999 ?
    C1 O2 . 1.255(2) ?
    C1 C2 . 1.505(3) ?
    OW2 HW2A . 0.8247 ?
    OW2 HW2B . 0.8319 ?
    N2 C5 . 1.343(2) ?
    N2 C12 . 1.460(3) ?
    N2 C9 . 1.468(3) ?
    C2 C3 . 1.368(3) ?
    C2 C8 . 1.431(3) ?
    C2O C19 . 1.386(3) ?
    C2O C21 . 1.396(3) ?
    C2O C22 . 1.504(3) ?
    OW3 HW3A . 0.8383 ?
    OW3 HW3B . 0.8382 ?
    O3 C8 . 1.275(2) ?
    N3 C6 . 1.312(3) ?
    N3 C5 . 1.376(2) ?
    C3 N5 . 1.341(2) ?
    C3 H3A . 0.9300 ?
    O4 C15 . 1.272(2) ?
    N4 C4 . 1.336(2) ?
    N4 C5 . 1.338(2) ?
    C4 N5 . 1.381(2) ?
    C4 C7 . 1.405(3) ?
    O5 C15 . 1.237(2) ?
    N5 C13 . 1.492(2) ?
    O6 C23 . 1.228(3) ?
    C6 C7 . 1.407(3) ?
    C6 H6A . 0.9300 ?
    O7 C23 . 1.271(2) ?
    C7 C8 . 1.439(3) ?
    O8 C22 . 1.210(2) ?
    O9 C22 . 1.310(2) ?
    O9 H9A . 0.8547 ?
    C9 C10 . 1.515(3) ?
    C9 H9B . 0.9700 ?
    C9 H9C . 0.9700 ?
    C10 H10A . 0.9700 ?
    C10 H10B . 0.9700 ?
    C11 C12 . 1.506(3) ?
    C11 H11A . 0.9700 ?
    C11 H11B . 0.9700 ?
    C12 H12A . 0.9700 ?
    C12 H12B . 0.9700 ?
    C13 C14 . 1.477(3) ?
    C13 H13A . 0.9700 ?
    C13 H13B . 0.9700 ?
    C14 H14A . 0.9600 ?
    C14 H14B . 0.9600 ?
    C14 H14C . 0.9600 ?
    C15 C16 . 1.506(2) ?
    C16 C21 . 1.385(3) ?
    C16 C17 . 1.398(3) ?
    C17 C18 . 1.399(3) ?
    C17 H17A . 0.9300 ?
    C18 C19 . 1.393(3) ?
    C18 C23 . 1.519(3) ?
    C19 H19A . 0.9300 ?
    C21 H21A . 0.9300 ?
loop_
    _geom_angle_atom_site_label_1
    _geom_angle_atom_site_label_2
    _geom_angle_atom_site_label_3
    _geom_angle_site_symmetry_1
    _geom_angle_site_symmetry_3
    _geom_angle
    _geom_angle_publ_flag
    O4 Zn1 O3 . . 131.63(6) ?
    O4 Zn1 OW1 . . 106.43(6) ?
    O3 Zn1 OW1 . . 121.73(6) ?
    O4 Zn1 OW2 . . 98.83(6) ?
    O3 Zn1 OW2 . . 87.86(6) ?
    OW1 Zn1 OW2 . . 87.92(6) ?
    O4 Zn1 O1 . . 90.56(6) ?
    O3 Zn1 O1 . . 85.95(6) ?
    OW1 Zn1 O1 . . 89.35(6) ?
    OW2 Zn1 O1 . . 170.62(6) ?
    C1 O1 Zn1 . . 131.15(13) ?
    Zn1 OW1 HW1A . . 109.7 ?
    Zn1 OW1 HW1B . . 118.8 ?
    HW1A OW1 HW1B . . 114.6 ?
    C10 N1 C11 . . 114.71(17) ?
    C10 N1 H1A . . 108.6 ?
    C11 N1 H1A . . 108.5 ?
    C10 N1 H1B . . 108.6 ?
    C11 N1 H1B . . 108.6 ?
    H1A N1 H1B . . 107.6 ?
    O1 C1 O2 . . 122.04(18) ?
    O1 C1 C2 . . 119.83(17) ?
    O2 C1 C2 . . 118.10(17) ?
    Zn1 OW2 HW2A . . 116.8 ?
    Zn1 OW2 HW2B . . 118.8 ?
    HW2A OW2 HW2B . . 111.3 ?
    C5 N2 C12 . . 122.99(16) ?
    C5 N2 C9 . . 119.84(16) ?
    C12 N2 C9 . . 117.14(16) ?
    C3 C2 C8 . . 118.77(17) ?
    C3 C2 C1 . . 117.39(16) ?
    C8 C2 C1 . . 123.80(16) ?
    C19 C2O C21 . . 119.41(17) ?
    C19 C2O C22 . . 121.32(16) ?
    C21 C2O C22 . . 119.19(17) ?
    HW3A OW3 HW3B . . 109.4 ?
    C8 O3 Zn1 . . 128.01(13) ?
    C6 N3 C5 . . 115.66(16) ?
    N5 C3 C2 . . 125.35(17) ?
    N5 C3 H3A . . 117.3 ?
    C2 C3 H3A . . 117.3 ?
    C15 O4 Zn1 . . 120.47(12) ?
    C4 N4 C5 . . 116.09(16) ?
    N4 C4 N5 . . 117.77(16) ?
    N4 C4 C7 . . 123.49(17) ?
    N5 C4 C7 . . 118.74(16) ?
    C3 N5 C4 . . 119.24(15) ?
    C3 N5 C13 . . 119.27(16) ?
    C4 N5 C13 . . 121.39(16) ?
    N4 C5 N2 . . 117.45(17) ?
    N4 C5 N3 . . 125.89(17) ?
    N2 C5 N3 . . 116.65(17) ?
    N3 C6 C7 . . 124.19(17) ?
    N3 C6 H6A . . 117.9 ?
    C7 C6 H6A . . 117.9 ?
    C4 C7 C6 . . 114.51(17) ?
    C4 C7 C8 . . 122.25(17) ?
    C6 C7 C8 . . 123.24(17) ?
    O3 C8 C2 . . 125.06(18) ?
    O3 C8 C7 . . 119.38(17) ?
    C2 C8 C7 . . 115.56(16) ?
    C22 O9 H9A . . 107.1 ?
    N2 C9 C10 . . 110.23(17) ?
    N2 C9 H9B . . 109.6 ?
    C10 C9 H9B . . 109.6 ?
    N2 C9 H9C . . 109.6 ?
    C10 C9 H9C . . 109.6 ?
    H9B C9 H9C . . 108.1 ?
    N1 C10 C9 . . 111.33(16) ?
    N1 C10 H10A . . 109.4 ?
    C9 C10 H10A . . 109.4 ?
    N1 C10 H10B . . 109.4 ?
    C9 C10 H10B . . 109.4 ?
    H10A C10 H10B . . 108.0 ?
    N1 C11 C12 . . 111.01(18) ?
    N1 C11 H11A . . 109.4 ?
    C12 C11 H11A . . 109.4 ?
    N1 C11 H11B . . 109.4 ?
    C12 C11 H11B . . 109.4 ?
    H11A C11 H11B . . 108.0 ?
    N2 C12 C11 . . 110.94(18) ?
    N2 C12 H12A . . 109.5 ?
    C11 C12 H12A . . 109.5 ?
    N2 C12 H12B . . 109.5 ?
    C11 C12 H12B . . 109.5 ?
    H12A C12 H12B . . 108.0 ?
    C14 C13 N5 . . 112.67(19) ?
    C14 C13 H13A . . 109.1 ?
    N5 C13 H13A . . 109.1 ?
    C14 C13 H13B . . 109.1 ?
    N5 C13 H13B . . 109.1 ?
    H13A C13 H13B . . 107.8 ?
    C13 C14 H14A . . 109.5 ?
    C13 C14 H14B . . 109.5 ?
    H14A C14 H14B . . 109.5 ?
    C13 C14 H14C . . 109.5 ?
    H14A C14 H14C . . 109.5 ?
    H14B C14 H14C . . 109.5 ?
    O5 C15 O4 . . 123.77(17) ?
    O5 C15 C16 . . 121.28(16) ?
    O4 C15 C16 . . 114.94(16) ?
    C21 C16 C17 . . 119.49(17) ?
    C21 C16 C15 . . 117.82(17) ?
    C17 C16 C15 . . 122.66(17) ?
    C16 C17 C18 . . 120.43(17) ?
    C16 C17 H17A . . 119.8 ?
    C18 C17 H17A . . 119.8 ?
    C19 C18 C17 . . 118.99(17) ?
    C19 C18 C23 . . 120.31(16) ?
    C17 C18 C23 . . 120.61(16) ?
    C2O C19 C18 . . 120.99(17) ?
    C2O C19 H19A . . 119.5 ?
    C18 C19 H19A . . 119.5 ?
    C16 C21 C2O . . 120.65(17) ?
    C16 C21 H21A . . 119.7 ?
    C2O C21 H21A . . 119.7 ?
    O8 C22 O9 . . 124.50(18) ?
    O8 C22 C2O . . 122.69(18) ?
    O9 C22 C2O . . 112.82(16) ?
    O6 C23 O7 . . 124.09(19) ?
    O6 C23 C18 . . 119.57(17) ?
    O7 C23 C18 . . 116.33(17) ?
loop_
    _geom_torsion_atom_site_label_1
    _geom_torsion_atom_site_label_2
    _geom_torsion_atom_site_label_3
    _geom_torsion_atom_site_label_4
    _geom_torsion_site_symmetry_1
    _geom_torsion_site_symmetry_2
    _geom_torsion_site_symmetry_3
    _geom_torsion_site_symmetry_4
    _geom_torsion
    _geom_torsion_publ_flag
    O4 Zn1 O1 C1 . . . . -157.90(19) ?
    O3 Zn1 O1 C1 . . . . -26.19(18) ?
    OW1 Zn1 O1 C1 . . . . 95.68(19) ?
    OW2 Zn1 O1 C1 . . . . 22.6(5) ?
    Zn1 O1 C1 O2 . . . . -163.93(14) ?
    Zn1 O1 C1 C2 . . . . 17.9(3) ?
    O1 C1 C2 C3 . . . . 179.80(18) ?
    O2 C1 C2 C3 . . . . 1.6(3) ?
    O1 C1 C2 C8 . . . . 2.3(3) ?
    O2 C1 C2 C8 . . . . -175.91(17) ?
    O4 Zn1 O3 C8 . . . . 111.22(16) ?
    OW1 Zn1 O3 C8 . . . . -62.65(17) ?
    OW2 Zn1 O3 C8 . . . . -148.87(16) ?
    O1 Zn1 O3 C8 . . . . 24.08(16) ?
    C8 C2 C3 N5 . . . . -1.2(3) ?
    C1 C2 C3 N5 . . . . -178.84(17) ?
    O3 Zn1 O4 C15 . . . . -2.41(18) ?
    OW1 Zn1 O4 C15 . . . . 172.16(14) ?
    OW2 Zn1 O4 C15 . . . . -97.42(14) ?
    O1 Zn1 O4 C15 . . . . 82.66(15) ?
    C5 N4 C4 N5 . . . . -178.14(15) ?
    C5 N4 C4 C7 . . . . 0.8(3) ?
    C2 C3 N5 C4 . . . . 0.5(3) ?
    C2 C3 N5 C13 . . . . 176.88(18) ?
    N4 C4 N5 C3 . . . . -179.16(16) ?
    C7 C4 N5 C3 . . . . 1.8(2) ?
    N4 C4 N5 C13 . . . . 4.6(2) ?
    C7 C4 N5 C13 . . . . -174.43(16) ?
    C4 N4 C5 N2 . . . . -177.05(16) ?
    C4 N4 C5 N3 . . . . 3.2(3) ?
    C12 N2 C5 N4 . . . . 179.90(17) ?
    C9 N2 C5 N4 . . . . 2.1(3) ?
    C12 N2 C5 N3 . . . . -0.3(3) ?
    C9 N2 C5 N3 . . . . -178.13(16) ?
    C6 N3 C5 N4 . . . . -4.5(3) ?
    C6 N3 C5 N2 . . . . 175.71(17) ?
    C5 N3 C6 C7 . . . . 1.9(3) ?
    N4 C4 C7 C6 . . . . -3.0(3) ?
    N5 C4 C7 C6 . . . . 175.96(16) ?
    N4 C4 C7 C8 . . . . 177.49(16) ?
    N5 C4 C7 C8 . . . . -3.6(3) ?
    N3 C6 C7 C4 . . . . 1.5(3) ?
    N3 C6 C7 C8 . . . . -178.97(17) ?
    Zn1 O3 C8 C2 . . . . -15.8(3) ?
    Zn1 O3 C8 C7 . . . . 164.05(12) ?
    C3 C2 C8 O3 . . . . 179.39(18) ?
    C1 C2 C8 O3 . . . . -3.1(3) ?
    C3 C2 C8 C7 . . . . -0.5(2) ?
    C1 C2 C8 C7 . . . . 176.99(16) ?
    C4 C7 C8 O3 . . . . -177.04(17) ?
    C6 C7 C8 O3 . . . . 3.5(3) ?
    C4 C7 C8 C2 . . . . 2.8(2) ?
    C6 C7 C8 C2 . . . . -176.66(16) ?
    C5 N2 C9 C10 . . . . 166.77(17) ?
    C12 N2 C9 C10 . . . . -11.2(3) ?
    C11 N1 C10 C9 . . . . 56.9(2) ?
    N2 C9 C10 N1 . . . . -44.5(2) ?
    C10 N1 C11 C12 . . . . -11.1(3) ?
    C5 N2 C12 C11 . . . . -120.9(2) ?
    C9 N2 C12 C11 . . . . 57.0(2) ?
    N1 C11 C12 N2 . . . . -43.3(2) ?
    C3 N5 C13 C14 . . . . 79.6(2) ?
    C4 N5 C13 C14 . . . . -104.1(2) ?
    Zn1 O4 C15 O5 . . . . 17.8(2) ?
    Zn1 O4 C15 C16 . . . . -162.60(12) ?
    O5 C15 C16 C21 . . . . -174.32(17) ?
    O4 C15 C16 C21 . . . . 6.1(2) ?
    O5 C15 C16 C17 . . . . 7.8(3) ?
    O4 C15 C16 C17 . . . . -171.76(16) ?
    C21 C16 C17 C18 . . . . -1.0(3) ?
    C15 C16 C17 C18 . . . . 176.78(16) ?
    C16 C17 C18 C19 . . . . 2.4(3) ?
    C16 C17 C18 C23 . . . . -173.99(16) ?
    C21 C2O C19 C18 . . . . 0.2(3) ?
    C22 C2O C19 C18 . . . . -176.69(16) ?
    C17 C18 C19 C2O . . . . -2.0(3) ?
    C23 C18 C19 C2O . . . . 174.44(16) ?
    C17 C16 C21 C2O . . . . -0.8(3) ?
    C15 C16 C21 C2O . . . . -178.74(16) ?
    C19 C2O C21 C16 . . . . 1.3(3) ?
    C22 C2O C21 C16 . . . . 178.18(16) ?
    C19 C2O C22 O8 . . . . -2.0(3) ?
    C21 C2O C22 O8 . . . . -178.81(18) ?
    C19 C2O C22 O9 . . . . 177.94(16) ?
    C21 C2O C22 O9 . . . . 1.1(2) ?
    C19 C18 C23 O6 . . . . -160.80(19) ?
    C17 C18 C23 O6 . . . . 15.6(3) ?
    C19 C18 C23 O7 . . . . 18.2(3) ?
    C17 C18 C23 O7 . . . . -165.44(16) ?
loop_
    _geom_hbond_atom_site_label_D
    _geom_hbond_atom_site_label_H
    _geom_hbond_atom_site_label_A
    _geom_hbond_site_symmetry_A
    _geom_hbond_distance_DH
    _geom_hbond_distance_HA
    _geom_hbond_distance_DA
    _geom_hbond_angle_DHA
    N1 H1A O2 1_655 0.90 1.96 2.821(2) 159.7
    N1 H1B O8 2_545 0.90 2.20 2.930(2) 137.7
    O9 H9A O7 2_445 0.85 1.76 2.5722(19) 158.4
    OW1 HW1A O5 2_545 0.82 1.83 2.647(2) 175.6
    OW2 HW2A O6 2_545 0.82 1.85 2.674(2) 174.0
    OW3 HW3A O3 3_666 0.84 2.27 2.977(2) 141.5
    OW3 HW3B OW1 4_666 0.84 2.37 3.159(2) 156.2
    OW2 HW2B O2 2 0.83 1.89 2.715(2) 169.4
data_global
_journal_date_recd_electronic     2013-01-09
_journal_date_accepted     2013-01-22
_journal_name_full     'Acta Crystallographica, Section E'
_journal_year     2013
_journal_volume     69
_journal_issue      2
_journal_page_first     m127
_journal_page_last     m127
_journal_paper_category     QM
_journal_paper_doi     10.1107/S1600536813002122
_journal_coeditor_code     CV5383
_publ_contact_author_name     'Dong-Rong Xiao'
_publ_contact_author_address
;
College of Chemistry and Chemical Engineering, Southwest University,
Chongqing 400715, People's Republic of China
;
_publ_contact_author_email     'xiaodr98@yahoo.com.cn'
_publ_contact_author_fax     '+86-23-68367675'
_publ_contact_author_phone     '+86-23-68362360'
_publ_section_title
;\
Diaqua(5-carboxybenzene-1,3-dicarboxylato-\k<i>O</i>^1^)[8-ethyl-5-oxo-2-\
(piperazin-4-ium-1-yl)-5,8-dihydropyrido[2,3-<i>d</i>]pyrimidine-6-\
carboxylato-\k^2^<i>O</i>^5^,<i>O</i>^6^]zinc monohydrate
;
loop_
    _publ_author_name
    _publ_author_footnote
    _publ_author_address
    'Ye, Zhong-Li' .
;
College of Chemistry and Chemical Engineering, Southwest University,
Chongqing 400715, People's Republic of China
;
    'Xin, Guang-Hua' .
;
College of Chemistry and Chemical Engineering, Southwest University,
Chongqing 400715, People's Republic of China
;
    'Zhang, Fu-Tian' .
;
College of Chemistry and Chemical Engineering, Southwest University,
Chongqing 400715, People's Republic of China
;
    'Xiao, Dong-Rong' .
;
College of Chemistry and Chemical Engineering, Southwest University,
Chongqing 400715, People's Republic of China
;
