# Supplementary material for: Diaqua­(5-carb­oxy­benzene-1,3-dicarboxyl­ato-κO 1)[8-ethyl-5-oxo-2-(piperazin-4-ium-1-yl)-5,8-dihydro­pyrido[2,3-d]pyrimidine-6-carboxyl­ato-κ2 O 5,O 6]zinc monohydrate
Source: Acta Crystallogr Sect E Struct Rep Online. 2013 Jan 31;69(Pt 2):m127. doi: 10.1107/S1600536813002122 (PMC3569215; doi:10.1107/S1600536813002122)
Supplement: Supplementary file 2 [file e-69-0m127-Isup2.hkl]

# 
# h,k,l, Fc-squared, Fo-squared, sigma(Fo-squared) and status flag 
# 
data_I
_shelx_title ' Y6 in P2(1)/n               New: P21/c' 
_shelx_refln_list_code          4 
_shelx_F_calc_maximum      250.31 
_exptl_crystal_F_000      1304.00 
_reflns_d_resolution_high  0.8409 
 
loop_ 
 _symmetry_equiv_pos_as_xyz 
 'x, y, z' 
 '-x, y+1/2, -z+1/2' 
 '-x, -y, -z' 
 'x, -y-1/2, z-1/2' 
 
_cell_length_a    13.5019 
_cell_length_b    12.5743 
_cell_length_c    17.7314 
_cell_angle_alpha  90.000 
_cell_angle_beta  125.575 
_cell_angle_gamma  90.000 
 
_shelx_F_squared_multiplier     1.000 
 
loop_ 
 _refln_index_h 
 _refln_index_k 
 _refln_index_l 
 _refln_F_squared_calc 
 _refln_F_squared_meas 
 _refln_F_squared_sigma 
 _refln_observed_status 
   1   0   0    10359.38     9568.54   1370.63 o 
   2   0   0     9101.70    10155.41    215.21 o 
   3   0   0     2251.10     2458.00     56.42 o 
   4   0   0    13709.42    13417.82    286.75 o 
   5   0   0     3741.66     4091.83     94.23 o 
   6   0   0     3951.92     4425.11    102.95 o 
   7   0   0     1520.96     1606.96     31.41 o 
   8   0   0     1227.00     1148.76     25.41 o 
   9   0   0      962.82      901.54     34.32 o 
  10   0   0      164.77      180.89     17.45 o 
  11   0   0     2475.76     2434.74     71.54 o 
  12   0   0      178.65      255.92     22.10 o 
  13   0   0      409.21      433.32     28.50 o 
   1   1   0     1950.34     2231.29     29.19 o 
   2   1   0      173.28      139.37      3.57 o 
   3   1   0     5264.92     5164.24     66.23 o 
   4   1   0     9797.38     9792.50    123.71 o 
   5   1   0       71.11       54.95      7.47 o 
   6   1   0     1800.98     1839.74     27.48 o 
   7   1   0      324.45      261.04      8.02 o 
   8   1   0      429.63      410.29     11.59 o 
   9   1   0        8.63        6.53      4.62 o 
  10   1   0      766.85      733.86     22.21 o 
  11   1   0       77.99       86.46     13.38 o 
  12   1   0       46.81       54.04     10.07 o 
  13   1   0       39.29       37.38     10.48 o 
   0   2   0     8227.95     8629.77    192.52 o 
   1   2   0    11703.83    11865.72    153.48 o 
   2   2   0       52.45       39.70      2.22 o 
   3   2   0     6105.22     5838.85     92.47 o 
   4   2   0     4060.54     4260.49     56.14 o 
   5   2   0      398.86      327.76      6.48 o 
   6   2   0     1509.52     1478.65     20.65 o 
   7   2   0      662.63      539.28     12.96 o 
   8   2   0      102.75      113.08      8.42 o 
   9   2   0       13.76       12.65      4.92 o 
  10   2   0     1176.68     1127.07     28.78 o 
  11   2   0     1092.42     1045.32     28.78 o 
  12   2   0      529.93      507.43     20.93 o 
   1   3   0     1257.59     1462.90     20.65 o 
   2   3   0     1099.62     1028.86     13.26 o 
   3   3   0      663.46      741.92     10.78 o 
   4   3   0     1045.51     1016.55     14.48 o 
   5   3   0    10073.76    10677.80    168.28 o 
   6   3   0    14773.02    15315.04    193.59 o 
   7   3   0     2257.02     2202.28     34.21 o 
   8   3   0      605.88      583.68     14.62 o 
   9   3   0      817.13      765.41     15.32 o 
  10   3   0     3675.66     3688.77     55.72 o 
  11   3   0       12.11       11.19      8.01 o 
  12   3   0      784.22      754.86     25.49 o 
   0   4   0     4217.83     4515.52    101.50 o 
   1   4   0      219.48      237.59      5.64 o 
   2   4   0      115.33      106.60      2.97 o 
   3   4   0     6425.29     7126.92     95.49 o 
   4   4   0     5334.30     5273.48     65.73 o 
   5   4   0     3008.21     3059.25     37.52 o 
   6   4   0       55.80       57.51      5.37 o 
   7   4   0       41.75       44.91     10.66 o 
   8   4   0      501.52      482.01     13.37 o 
   9   4   0      229.44      246.48     10.86 o 
  10   4   0     1527.38     1530.53     25.35 o 
  11   4   0        3.40        7.56      7.81 o 
  12   4   0       41.35       52.35     10.60 o 
   1   5   0     6990.16     7453.80     96.43 o 
   2   5   0      116.70       75.28      3.85 o 
   3   5   0      175.08      239.77      4.60 o 
   4   5   0     1971.66     1807.23     23.34 o 
   5   5   0     3402.85     3496.81     42.42 o 
   6   5   0     5461.25     5570.41     65.33 o 
   7   5   0     4259.89     4181.72     51.45 o 
   8   5   0      179.46      171.46     10.28 o 
   9   5   0     1947.04     1977.56     47.85 o 
  10   5   0       11.16       15.31      6.60 o 
  11   5   0     1667.83     1707.56     33.67 o 
  12   5   0      457.70      486.83     31.41 o 
   0   6   0     1479.78     1883.05     46.82 o 
   1   6   0       13.14       17.78      2.64 o 
   2   6   0     1613.09     1646.20     25.25 o 
   3   6   0      229.83      236.02      6.64 o 
   4   6   0      100.60      107.77      4.84 o 
   5   6   0      980.46      973.46     18.39 o 
   6   6   0       25.09       15.99      3.68 o 
   7   6   0      136.13      134.94      7.91 o 
   8   6   0       63.81       52.41      6.47 o 
   9   6   0      704.57      714.37     20.26 o 
  10   6   0      159.21      162.95     13.00 o 
  11   6   0        4.61        5.05      7.16 o 
   1   7   0      859.57     1130.55     18.92 o 
   2   7   0      355.87      444.83     14.38 o 
   3   7   0     1434.87     1365.07     22.49 o 
   4   7   0     4574.16     4638.84     66.43 o 
   5   7   0     3607.83     3463.00     50.85 o 
   6   7   0     3327.65     3259.73     49.09 o 
   7   7   0     2145.20     2088.53     35.32 o 
   8   7   0      496.82      476.02     18.86 o 
   9   7   0     1317.28     1251.81     62.82 o 
  10   7   0     1502.55     1531.41     31.65 o 
  11   7   0      603.02      633.33     25.21 o 
   0   8   0      117.41      182.05     14.54 o 
   1   8   0     4355.68     4390.37     60.45 o 
   2   8   0       66.89       76.91      5.14 o 
   3   8   0     3199.70     3366.33     49.40 o 
   4   8   0      394.75      369.28     13.83 o 
   5   8   0       23.47       20.37      6.17 o 
   6   8   0       30.20       39.43      9.16 o 
   7   8   0      496.04      534.12     15.36 o 
   8   8   0       32.19       21.96      6.33 o 
   9   8   0       30.56       37.10      9.16 o 
  10   8   0      102.42       91.74      9.94 o 
  11   8   0      382.42      389.61     16.62 o 
   1   9   0       70.19       81.47      9.31 o 
   2   9   0      951.59      951.69     19.40 o 
   3   9   0      543.78      545.04     17.86 o 
   4   9   0      742.31      701.30     21.23 o 
   5   9   0      376.75      371.55     17.45 o 
   6   9   0      374.19      375.05     13.41 o 
   7   9   0     1586.05     1592.81     30.03 o 
   8   9   0      127.79      131.46     11.74 o 
   9   9   0     1498.66     1559.73     32.24 o 
  10   9   0      694.42      675.35     20.70 o 
   0  10   0     9365.52     8870.57    211.72 o 
   1  10   0     2192.85     2175.87     45.45 o 
   2  10   0     1895.75     1816.68     51.19 o 
   3  10   0      881.99      875.73     29.95 o 
   4  10   0       67.12       68.53      9.35 o 
   5  10   0     1505.59     1477.09     35.31 o 
   6  10   0     1573.35     1497.63     28.60 o 
   7  10   0      782.43      754.07     24.82 o 
   8  10   0      250.66      232.81     16.45 o 
   9  10   0       54.39       46.68     12.80 o 
   1  11   0     1198.09     1161.27     30.23 o 
   2  11   0      402.48      408.95     17.67 o 
   3  11   0      187.32      205.33     13.55 o 
   4  11   0        1.07        0.68      7.40 o 
   5  11   0      727.94      688.68     23.17 o 
   6  11   0       82.45       70.74     10.60 o 
   7  11   0       34.12       25.76      8.01 o 
   8  11   0       10.21        6.96      9.85 o 
   0  12   0     2328.01     2384.63     89.86 o 
   1  12   0      349.77      320.62     13.59 o 
   2  12   0     3576.16     3586.47     70.74 o 
   3  12   0      501.45      497.69     20.45 o 
   4  12   0      728.52      774.70     36.06 o 
   5  12   0        3.29       -1.07      7.04 o 
   6  12   0      241.46      227.69     12.83 o 
   7  12   0        5.96        6.81     10.34 o 
   1  13   0        0.76       -3.59      7.17 o 
   2  13   0       90.14       98.11      9.96 o 
   3  13   0       30.01       21.59      7.87 o 
   4  13   0       69.85       67.13      9.55 o 
   5  13   0      138.44      126.12     11.26 o 
   6  13   0        0.97        1.33      8.35 o 
   0  14   0     1806.21     1865.90     65.73 o 
   1  14   0      543.20      547.89     33.86 o 
   2  14   0      952.50      964.37     25.18 o 
   3  14   0      979.84      904.21     24.72 o 
   4  14   0      518.49      556.84     19.79 o 
 -13   1   1      908.13      935.55     52.35 o 
 -12   1   1     3285.86     3189.56    118.95 o 
 -11   1   1     2211.31     2237.49     46.88 o 
 -10   1   1     4217.33     4186.11     74.65 o 
  -9   1   1     4212.79     4037.08     70.74 o 
  -8   1   1     3112.92     2958.64     84.05 o 
  -7   1   1     3951.92     4089.08     68.68 o 
  -6   1   1      467.02      366.36     11.52 o 
  -5   1   1    11337.33    11717.85    147.76 o 
  -4   1   1     8191.65     8234.82    106.94 o 
  -3   1   1     3670.38     3959.34     51.10 o 
  -2   1   1     1004.15     1147.91     19.73 o 
  -1   1   1    13228.98    13610.01    152.37 o 
   0   1   1     4044.53     4071.82     45.47 o 
   1   1   1     2893.22     2600.45     49.80 o 
   2   1   1     6402.86     5818.71     81.77 o 
   3   1   1      745.11      888.31     12.30 o 
   4   1   1     8099.78     8366.71     92.87 o 
   5   1   1     4600.85     4444.98     46.44 o 
   6   1   1     3817.39     3317.18     40.19 o 
   7   1   1     6261.30     6037.01     70.15 o 
   8   1   1     7455.27     7502.90    100.39 o 
   9   1   1     1525.09     1600.94     35.37 o 
  10   1   1     1438.51     1531.31     35.78 o 
  11   1   1      622.85      629.23     38.68 o 
  12   1   1       86.75       83.12     24.43 o 
 -13   2   1       90.38      110.89     12.91 o 
 -12   2   1      642.00      628.78     21.98 o 
 -11   2   1      841.26      828.02     24.67 o 
 -10   2   1      978.65     1011.99     26.31 o 
  -9   2   1       27.22       28.81      6.78 o 
  -8   2   1      496.58      507.84     20.36 o 
  -7   2   1     2773.20     2948.69     42.93 o 
  -6   2   1     1702.12     1777.72     27.50 o 
  -5   2   1      172.35      273.75      8.18 o 
  -4   2   1      381.05      333.17     33.48 o 
  -3   2   1      147.05       82.87      7.06 o 
  -2   2   1    14017.18    13337.88    146.79 o 
  -1   2   1     2859.18     2940.39     48.32 o 
   0   2   1      487.99      487.13      5.78 o 
   1   2   1       28.40       53.38      1.85 o 
   2   2   1    14531.50    14931.31    188.13 o 
   3   2   1      432.41      366.68      6.13 o 
   4   2   1     2720.82     2918.12     34.50 o 
   5   2   1     1767.49     2042.60     25.74 o 
   6   2   1      820.63      806.42     11.71 o 
   7   2   1      217.65      255.05      8.06 o 
   8   2   1      452.51      495.90     19.66 o 
   9   2   1     2928.19     2928.05     45.21 o 
  10   2   1      206.61      183.41     15.70 o 
  11   2   1      368.79      367.46     17.45 o 
  12   2   1      258.54      255.68     20.07 o 
 -13   3   1      291.68      318.35     18.04 o 
 -12   3   1     1810.60     1773.45     77.65 o 
 -11   3   1       99.70      100.89     10.48 o 
 -10   3   1      229.92      197.25     12.09 o 
  -9   3   1     1962.64     1947.47     32.96 o 
  -8   3   1     3223.08     3053.19     45.48 o 
  -7   3   1     1594.70     1613.38     26.47 o 
  -6   3   1    10814.23    11500.46    169.51 o 
  -5   3   1     5095.14     5091.02    109.64 o 
  -4   3   1     4881.76     4845.87     55.24 o 
  -3   3   1     2257.36     2129.85     22.62 o 
  -2   3   1      195.69      205.48      3.39 o 
  -1   3   1     9380.07     9488.15    125.47 o 
   0   3   1     4481.52     4594.98     50.87 o 
   1   3   1     1841.03     1861.38     21.96 o 
   2   3   1     3669.10     3770.24     42.76 o 
   3   3   1     2034.65     1978.01     24.46 o 
   4   3   1     1837.05     1835.94     27.64 o 
   5   3   1     6601.84     6775.17     88.57 o 
   6   3   1      207.78      162.99     17.72 o 
   7   3   1     3954.97     3834.39     47.73 o 
   8   3   1      144.22      152.84      7.04 o 
   9   3   1      620.99      651.58     16.75 o 
  10   3   1      218.15      221.66     13.74 o 
  11   3   1      230.29      236.25     33.44 o 
  12   3   1        1.98       10.06      9.43 o 
 -13   4   1      138.67      126.80     19.19 o 
 -12   4   1     1040.40     1009.13     46.53 o 
 -11   4   1       46.55       33.27      7.29 o 
 -10   4   1      357.39      404.05     13.41 o 
  -9   4   1     3336.83     3463.99     51.85 o 
  -8   4   1      350.00      333.61     10.99 o 
  -7   4   1      259.97      268.23     12.13 o 
  -6   4   1     5639.70     5873.55     68.09 o 
  -5   4   1    12108.31    12530.13    138.12 o 
  -4   4   1     4052.14     3961.46     46.06 o 
  -3   4   1     4805.85     4754.24     54.62 o 
  -2   4   1       85.89       72.72      3.42 o 
  -1   4   1     2395.04     2418.66     37.24 o 
   0   4   1     3228.52     3269.07     38.36 o 
   1   4   1    11325.47    11511.73    125.41 o 
   2   4   1    18450.55    18721.43    215.00 o 
   3   4   1      190.78      109.28      4.02 o 
   4   4   1      882.72     1124.58     16.09 o 
   5   4   1      153.98      160.85      5.76 o 
   6   4   1       87.96       79.97     12.13 o 
   7   4   1        9.85        7.97      3.39 o 
   8   4   1      758.13      752.32     15.09 o 
   9   4   1      598.64      677.13     14.99 o 
  10   4   1      885.82      940.30     33.22 o 
  11   4   1      415.48      433.12     19.28 o 
  12   4   1      528.64      482.18     31.99 o 
 -12   5   1      185.34      137.27     18.61 o 
 -11   5   1       53.33       52.62     10.07 o 
 -10   5   1       91.96       87.04     12.15 o 
  -9   5   1      682.83      753.49     18.57 o 
  -8   5   1      865.06      851.01     15.75 o 
  -7   5   1      181.46      199.14      7.26 o 
  -6   5   1        7.29        6.88      3.12 o 
  -5   5   1      798.21      744.72     12.30 o 
  -4   5   1       74.72       80.00      9.33 o 
  -3   5   1      165.41      192.57      5.53 o 
  -2   5   1      667.16      734.17     11.18 o 
  -1   5   1      839.02      852.05     27.16 o 
   0   5   1     4151.13     4694.58     52.76 o 
   1   5   1      326.56      347.59     10.16 o 
   2   5   1       57.91       66.88      3.03 o 
   3   5   1       58.98       95.58      3.89 o 
   4   5   1      998.22      953.87     14.41 o 
   5   5   1     1332.30     1303.72     19.09 o 
   6   5   1       14.14        7.87      3.50 o 
   7   5   1       10.55       10.67      3.50 o 
   8   5   1     1498.78     1435.38     23.54 o 
   9   5   1      249.54      243.45      9.61 o 
  10   5   1       40.71       58.64     10.53 o 
  11   5   1      203.12      226.26     22.10 o 
 -12   6   1      125.67      132.06     11.13 o 
 -11   6   1      225.62      254.45     16.04 o 
 -10   6   1       14.31       18.81      6.87 o 
  -9   6   1     1930.24     1873.97     33.64 o 
  -8   6   1        5.77        7.01      5.12 o 
  -7   6   1      868.39      886.27     18.99 o 
  -6   6   1      954.92      868.61     14.61 o 
  -5   6   1       64.00       65.74      5.29 o 
  -4   6   1      378.12      335.71      5.89 o 
  -3   6   1     2539.31     2299.52     84.62 o 
  -2   6   1     4729.53     4821.88     56.23 o 
  -1   6   1      284.94      220.13     22.27 o 
   0   6   1     8601.38     8575.03     94.65 o 
   1   6   1     9156.56     9174.92    118.56 o 
   2   6   1     4528.86     4452.99     59.17 o 
   3   6   1      561.72      531.41      9.76 o 
   4   6   1      484.87      569.25     10.44 o 
   5   6   1       16.46       26.15      4.19 o 
   6   6   1       68.81       71.52      5.46 o 
   7   6   1        1.17       12.59      4.37 o 
   8   6   1      537.18      542.16     15.88 o 
   9   6   1      249.18      226.16     12.32 o 
  10   6   1      245.71      225.29     12.27 o 
  11   6   1      233.75      239.50     13.43 o 
 -11   7   1       51.61       63.45      9.39 o 
 -10   7   1      733.38      724.91     50.89 o 
  -9   7   1      104.67       93.00      9.86 o 
  -8   7   1      195.00      189.89     11.59 o 
  -7   7   1      117.22      114.38      7.76 o 
  -6   7   1      363.60      343.59     14.08 o 
  -5   7   1      938.73      922.01     22.18 o 
  -4   7   1      737.61      762.80     15.06 o 
  -3   7   1     1465.28     1665.22     22.71 o 
  -2   7   1      103.82      114.15      4.69 o 
  -1   7   1       56.17       62.30      5.71 o 
   0   7   1      163.44      162.43      4.20 o 
   1   7   1     2060.69     2193.21     32.44 o 
   2   7   1       28.34       26.53      3.81 o 
   3   7   1      770.68      784.74     21.82 o 
   4   7   1      840.23      869.91     17.58 o 
   5   7   1      416.40      419.59     12.03 o 
   6   7   1       59.17       50.90      6.79 o 
   7   7   1      357.29      349.06     10.79 o 
   8   7   1      167.10      179.10     20.01 o 
   9   7   1        2.02        5.71      6.82 o 
  10   7   1       48.22       53.66      8.72 o 
  11   7   1      117.77      106.04     11.42 o 
 -11   8   1      718.05      719.99     35.77 o 
 -10   8   1       22.35       35.48     15.12 o 
  -9   8   1      173.72      173.32     10.47 o 
  -8   8   1      329.28      325.25     12.64 o 
  -7   8   1      202.09      207.35     10.13 o 
  -6   8   1      313.62      281.87     14.32 o 
  -5   8   1      199.50      191.10      8.68 o 
  -4   8   1       13.37       30.07      4.77 o 
  -3   8   1      911.46      858.55     14.31 o 
  -2   8   1     3485.36     3589.20     44.18 o 
  -1   8   1     2628.21     2777.34     42.52 o 
   0   8   1     3340.47     3302.97     60.45 o 
   1   8   1     1817.10     1784.58     37.01 o 
   2   8   1       11.53       10.51      3.62 o 
   3   8   1      279.57      304.53     11.16 o 
   4   8   1     1777.36     1779.66     29.66 o 
   5   8   1     1912.09     2071.25     34.28 o 
   6   8   1        7.75       14.86      5.45 o 
   7   8   1       39.71       33.66      5.72 o 
   8   8   1      106.17       99.47      9.87 o 
   9   8   1      674.33      700.22     19.98 o 
  10   8   1      537.48      519.99     18.45 o 
 -10   9   1      732.46      718.58     26.00 o 
  -9   9   1      300.75      323.91     16.02 o 
  -8   9   1      786.29      828.68     26.83 o 
  -7   9   1      565.54      547.38     15.94 o 
  -6   9   1     1739.82     1712.73     35.19 o 
  -5   9   1     1563.30     1561.07     35.56 o 
  -4   9   1       39.62       40.22     11.12 o 
  -3   9   1      675.11      659.67     21.55 o 
  -2   9   1       22.03       22.83      5.04 o 
  -1   9   1        0.91       10.82      4.70 o 
   0   9   1      938.42     1012.50     21.02 o 
   1   9   1      556.77      532.86     17.89 o 
   2   9   1      562.47      588.56     43.33 o 
   3   9   1      483.26      470.55     12.64 o 
   4   9   1      288.77      278.48     10.31 o 
   5   9   1      499.05      477.20     13.94 o 
   6   9   1     1500.70     1503.50     29.89 o 
   7   9   1     1780.62     1780.41     33.79 o 
   8   9   1      463.98      441.92     15.73 o 
   9   9   1      296.07      324.25     20.91 o 
 -10  10   1       43.84       67.57     11.81 o 
  -9  10   1       66.27       49.30     10.85 o 
  -8  10   1      463.25      471.17     16.07 o 
  -7  10   1      451.56      428.39     21.46 o 
  -6  10   1      149.79      152.94     12.09 o 
  -5  10   1      156.44      175.21     12.32 o 
  -4  10   1      264.52      267.86     14.15 o 
  -3  10   1     1588.91     1474.80     34.93 o 
  -2  10   1     1758.78     1846.78     32.30 o 
  -1  10   1      183.13      167.23      9.02 o 
   0  10   1     3838.50     3743.34     56.97 o 
   1  10   1      602.22      526.18     15.18 o 
   2  10   1      572.58      599.09     21.81 o 
   3  10   1      564.28      498.34     18.68 o 
   4  10   1      204.91      183.75     12.09 o 
   5  10   1      399.57      375.31     13.81 o 
   6  10   1       82.81       75.98      7.10 o 
   7  10   1       16.64        8.96      6.91 o 
   8  10   1       55.27       72.51      9.16 o 
   9  10   1     1501.11     1471.41     32.04 o 
  -9  11   1     1599.36     1672.79     62.82 o 
  -8  11   1      388.32      386.09     19.45 o 
  -7  11   1      335.93      367.91     19.04 o 
  -6  11   1      715.64      773.64     25.23 o 
  -5  11   1     4119.42     4004.01     89.86 o 
  -4  11   1     1258.46     1235.96     32.27 o 
  -3  11   1       82.30       79.70     10.26 o 
  -2  11   1      320.26      315.98     15.61 o 
  -1  11   1       43.04       42.00      6.83 o 
   0  11   1      676.46      681.98     21.73 o 
   1  11   1      160.67      164.37      9.73 o 
   2  11   1     1201.84     1117.62     24.57 o 
   3  11   1      470.95      495.96     21.48 o 
   4  11   1     1537.30     1507.68     30.62 o 
   5  11   1     1338.79     1348.72     28.77 o 
   6  11   1     1084.02     1106.59     32.69 o 
   7  11   1      853.62      823.86     28.58 o 
   8  11   1      607.75      630.85     25.70 o 
  -8  12   1       24.31       23.85     16.87 o 
  -7  12   1      159.31      180.87     14.53 o 
  -6  12   1      164.55      164.40     14.24 o 
  -5  12   1        7.86        1.88      8.61 o 
  -4  12   1        0.89       -4.10      8.19 o 
  -3  12   1        8.44       13.77      9.19 o 
  -2  12   1      160.95      139.50     12.32 o 
  -1  12   1     1301.70     1328.46     27.63 o 
   0  12   1       63.25       48.17      7.89 o 
   1  12   1       87.12       86.30      8.78 o 
   2  12   1      225.19      230.79     12.06 o 
   3  12   1       22.86       16.11      7.27 o 
   4  12   1       82.41       57.08      8.47 o 
   5  12   1      223.62      197.99     12.06 o 
   6  12   1      216.30      193.05     16.21 o 
   7  12   1       17.70       13.00     10.89 o 
  -6  13   1     1277.90     1359.48     49.73 o 
  -5  13   1      887.37      866.75     43.62 o 
  -4  13   1        4.49        2.02      9.02 o 
  -3  13   1        5.05       11.53      8.94 o 
  -2  13   1       28.84       34.55     10.26 o 
  -1  13   1      737.07      659.71     25.88 o 
   0  13   1      160.82      164.28     11.85 o 
   1  13   1        1.64       -3.35      6.70 o 
   2  13   1       45.85       58.45      9.17 o 
   3  13   1     1683.93     1687.70     34.44 o 
   4  13   1     1343.69     1406.16     30.98 o 
   5  13   1      136.52      153.05     15.61 o 
  -4  14   1      158.70      142.36     24.51 o 
  -3  14   1       30.50       30.17      9.05 o 
  -2  14   1       34.76       39.53      8.72 o 
  -1  14   1      326.61      337.36     17.13 o 
   0  14   1      402.10      456.02     21.98 o 
   1  14   1      650.22      644.40     21.65 o 
   2  14   1       42.74       52.31      9.40 o 
   3  14   1        4.63       -3.90      7.80 o 
   4  14   1       26.70       29.56     10.26 o 
 -13   0   2      944.76      923.64     40.13 o 
 -12   0   2       56.85       54.67     13.96 o 
 -11   0   2      258.61      214.62     17.45 o 
 -10   0   2     1064.61     1078.94     38.39 o 
  -9   0   2       32.42       38.97      9.89 o 
  -8   0   2     7607.75     7833.51    176.24 o 
  -7   0   2     1348.67     1166.77     34.90 o 
  -6   0   2    46424.93    49620.75   1041.71 o 
  -5   0   2    18572.29    19649.50    416.45 o 
  -4   0   2    16171.58    16116.63    341.42 o 
  -3   0   2    35642.99    34674.97    726.47 o 
  -2   0   2    24262.14    24804.56    520.57 o 
  -1   0   2    10578.90     9908.80    209.97 o 
   0   0   2    21863.72    21027.12    371.38 o 
   1   0   2    40502.93    37667.34    749.39 o 
   2   0   2      240.26      328.74     30.05 o 
   3   0   2      885.50      920.17     18.08 o 
   4   0   2     1346.58     1595.62     38.10 o 
   5   0   2     2836.26     2815.62     48.94 o 
   6   0   2      236.07      216.82      9.08 o 
   7   0   2      574.41      529.15     16.87 o 
   8   0   2      128.97       96.55     12.80 o 
   9   0   2      689.48      687.50     30.83 o 
  10   0   2      756.04      749.15     33.74 o 
  11   0   2      963.72      953.89     40.13 o 
  12   0   2       58.58       58.16     16.29 o 
 -13   1   2       62.18       66.54     17.74 o 
 -12   1   2      332.37      338.52     19.48 o 
 -11   1   2      262.88      246.57     13.77 o 
 -10   1   2       52.76       57.27      8.01 o 
  -9   1   2     1920.63     1925.86     38.65 o 
  -8   1   2     1441.28     1301.40     47.40 o 
  -7   1   2       46.29       79.45     22.97 o 
  -6   1   2        1.99       11.53      3.48 o 
  -5   1   2     2862.85     2968.30     40.94 o 
  -4   1   2     1249.00     1202.65     18.00 o 
  -3   1   2      287.21      338.84      8.29 o 
  -2   1   2      842.73      909.04     15.48 o 
  -1   1   2     2258.55     2591.56     26.13 o 
   0   1   2    10587.56    10976.79    136.52 o 
   1   1   2     2708.31     2939.03     33.49 o 
   2   1   2    11788.77    11870.41    129.71 o 
   3   1   2       38.90       31.90      2.24 o 
   4   1   2     3643.87     3549.57     41.79 o 
   5   1   2     2847.13     3041.27     37.07 o 
   6   1   2      891.54      972.58     15.20 o 
   7   1   2       58.62       68.21      5.69 o 
   8   1   2      430.49      456.90     17.89 o 
   9   1   2       29.17       15.73      7.78 o 
  10   1   2       12.37       15.72      8.19 o 
  11   1   2       15.71        6.31      8.24 o 
  12   1   2        3.79        6.87      9.85 o 
 -13   2   2       14.79       -4.65     12.21 o 
 -12   2   2      368.36      362.94     17.06 o 
 -11   2   2      929.68      839.31     37.52 o 
 -10   2   2     1452.34     1359.11     38.97 o 
  -9   2   2       13.03       18.22      6.13 o 
  -8   2   2     1067.81     1122.83     25.05 o 
  -7   2   2     1613.02     1573.18     25.61 o 
  -6   2   2     5732.90     6104.65     80.29 o 
  -5   2   2      447.54      568.19     11.15 o 
  -4   2   2      745.96      716.74     15.61 o 
  -3   2   2    20029.37    18592.09    229.72 o 
  -2   2   2    19055.53    18308.71    304.96 o 
  -1   2   2     6332.08     6503.83     72.13 o 
   0   2   2       32.13       32.17      2.18 o 
   1   2   2    11073.84    11187.47    123.50 o 
   2   2   2     5405.86     5500.12     55.30 o 
   3   2   2      513.54      653.67      8.92 o 
   4   2   2     3379.81     3732.33     39.40 o 
   5   2   2     3293.06     3626.32     38.98 o 
   6   2   2       30.76       49.45      4.11 o 
   7   2   2      718.52      679.60     13.29 o 
   8   2   2       20.27       27.78      5.44 o 
   9   2   2     1191.42     1179.23     29.82 o 
  10   2   2     1265.87     1217.57     31.46 o 
  11   2   2      675.68      677.83     24.04 o 
 -13   3   2      604.09      616.54     33.15 o 
 -12   3   2      330.96      361.33     17.27 o 
 -11   3   2      301.77      308.20     18.32 o 
 -10   3   2     2491.65     2581.24     49.94 o 
  -9   3   2      299.07      292.40     12.03 o 
  -8   3   2     2739.76     2676.19     40.35 o 
  -7   3   2     1538.50     1449.37     24.10 o 
  -6   3   2      134.31       62.36     12.21 o 
  -5   3   2     1318.49     1476.93     34.86 o 
  -4   3   2     4492.64     4328.31     49.55 o 
  -3   3   2     1318.25     1327.35     15.42 o 
  -2   3   2     3728.96     3783.95     61.96 o 
  -1   3   2      770.37      875.16     10.11 o 
   0   3   2    34780.10    33379.36    339.41 o 
   1   3   2     8912.35     9111.21     89.79 o 
   2   3   2     5864.94     5770.17     58.14 o 
   3   3   2     6537.45     6834.34     77.88 o 
   4   3   2     7983.63     8118.61     81.91 o 
   5   3   2     7504.83     7612.88     86.87 o 
   6   3   2     2034.63     1937.72     27.62 o 
   7   3   2     1236.09     1236.23     20.05 o 
   8   3   2      128.70      117.61      6.83 o 
   9   3   2     2082.09     2051.65     48.72 o 
  10   3   2     2220.86     2128.48     46.04 o 
  11   3   2      450.13      487.84     20.14 o 
 -12   4   2      401.40      377.48     26.76 o 
 -11   4   2       51.07       35.09      9.60 o 
 -10   4   2      395.02      404.33     13.37 o 
  -9   4   2     2161.28     2089.06     34.28 o 
  -8   4   2      567.41      594.82     18.08 o 
  -7   4   2      749.50      729.19     28.28 o 
  -6   4   2       45.51       50.90      4.68 o 
  -5   4   2     3226.47     3618.42     43.00 o 
  -4   4   2      549.04      557.56      7.87 o 
  -3   4   2      844.37      848.42     14.17 o 
  -2   4   2     2331.28     2361.30    102.97 o 
  -1   4   2      280.88      201.17      5.05 o 
   0   4   2    29179.91    28338.52    286.86 o 
   1   4   2     1751.82     1711.20     18.99 o 
   2   4   2     7609.59     8104.56     80.88 o 
   3   4   2      567.28      590.35      9.01 o 
   4   4   2     1567.33     1436.75     17.93 o 
   5   4   2     5978.22     6089.72     71.86 o 
   6   4   2      341.05      382.53      8.55 o 
   7   4   2        1.80        6.76      6.49 o 
   8   4   2       50.66       52.71      5.71 o 
   9   4   2     1049.46     1035.08     19.60 o 
  10   4   2      212.97      224.19     14.38 o 
  11   4   2       23.72       28.98      9.85 o 
 -11   5   2     2871.81     2629.04     45.08 o 
 -10   5   2      600.83      598.59     16.90 o 
  -9   5   2      515.80      476.15     14.33 o 
  -8   5   2     2505.73     2486.39     39.92 o 
  -7   5   2     1508.60     1369.69     24.71 o 
  -6   5   2     4048.51     3935.86     47.32 o 
  -5   5   2     2333.54     2311.86     33.74 o 
  -4   5   2     8069.90     8832.46     88.08 o 
  -3   5   2     3194.40     3656.40     42.78 o 
  -2   5   2      539.30      647.48     11.97 o 
  -1   5   2      596.22      499.97      7.35 o 
   0   5   2       43.19       51.54      3.58 o 
   1   5   2      485.59      476.43     13.14 o 
   2   5   2      837.25     1131.59     19.05 o 
   3   5   2    13529.54    13832.15    136.89 o 
   4   5   2     8994.33     8906.18     90.17 o 
   5   5   2     5101.98     5175.11     55.10 o 
   6   5   2     1388.75     1344.81     18.50 o 
   7   5   2     2893.79     2874.69     38.86 o 
   8   5   2     1397.02     1380.50     22.97 o 
   9   5   2      872.70      878.80     17.92 o 
  10   5   2      106.71       85.08      9.05 o 
  11   5   2      436.05      437.97     29.08 o 
 -12   6   2      191.16      194.85     21.52 o 
 -11   6   2      117.47      117.29     11.67 o 
 -10   6   2       38.86       38.60      7.27 o 
  -9   6   2       23.36       49.48      6.82 o 
  -8   6   2      133.80      128.73      8.02 o 
  -7   6   2      504.15      532.07     13.98 o 
  -6   6   2      794.06      802.34     15.56 o 
  -5   6   2      742.77      740.20     12.19 o 
  -4   6   2      109.42      102.72      3.76 o 
  -3   6   2       62.64       61.12      3.65 o 
  -2   6   2      392.73      446.28      9.84 o 
  -1   6   2      678.03      697.99      9.25 o 
   0   6   2     4960.46     5412.29     55.16 o 
   1   6   2        1.82        3.29      1.66 o 
   2   6   2     2632.84     2842.46     31.08 o 
   3   6   2     1023.05     1041.29     14.10 o 
   4   6   2     1219.02     1282.29     17.02 o 
   5   6   2     2106.23     2198.48     26.55 o 
   6   6   2      755.13      786.18     13.28 o 
   7   6   2      209.37      217.60     10.37 o 
   8   6   2        0.82       -2.74      5.48 o 
   9   6   2      152.37      160.98     10.18 o 
  10   6   2      259.19      213.18     18.16 o 
  11   6   2        8.92        4.65     13.38 o 
 -12   7   2     1232.62     1280.05     44.79 o 
 -11   7   2      509.42      545.18     23.67 o 
 -10   7   2     4670.44     4784.84     89.63 o 
  -9   7   2      522.24      543.26     30.83 o 
  -8   7   2      189.67      172.96     11.91 o 
  -7   7   2     1183.48     1110.06     22.23 o 
  -6   7   2      833.41      842.36     19.43 o 
  -5   7   2     2371.11     2245.96     35.17 o 
  -4   7   2       90.88      111.95      5.97 o 
  -3   7   2      930.12     1022.35     15.71 o 
  -2   7   2     1302.49     1499.67     24.03 o 
  -1   7   2     2203.02     2382.57     30.24 o 
   0   7   2     5202.83     5615.05     57.60 o 
   1   7   2     6097.37     6085.28     62.29 o 
   2   7   2       19.58       16.41      3.34 o 
   3   7   2     4289.81     4346.52     53.32 o 
   4   7   2     3746.53     3816.19     48.12 o 
   5   7   2     7223.82     6878.24     82.06 o 
   6   7   2     1081.99     1106.57     19.62 o 
   7   7   2     2280.96     2282.48     57.88 o 
   8   7   2      958.27      958.65     22.71 o 
   9   7   2     1585.11     1539.34     31.43 o 
  10   7   2     1229.96     1261.15     57.07 o 
 -11   8   2      127.05      135.77     13.77 o 
 -10   8   2     1156.88     1095.02     25.39 o 
  -9   8   2      867.88      851.72     26.23 o 
  -8   8   2       22.52       46.35     19.01 o 
  -7   8   2        9.39        6.96      5.02 o 
  -6   8   2      211.70      210.71      9.49 o 
  -5   8   2       42.08       31.06      9.95 o 
  -4   8   2     3184.73     3214.70     40.49 o 
  -3   8   2      233.92      172.81      6.23 o 
  -2   8   2     1582.39     1608.18     28.94 o 
  -1   8   2      900.93      980.64     19.34 o 
   0   8   2      165.14      219.04      9.05 o 
   1   8   2      106.45      109.85      7.03 o 
   2   8   2     2037.87     1994.26     30.02 o 
   3   8   2      166.63      174.15      9.82 o 
   4   8   2     2397.19     2384.24     33.04 o 
   5   8   2        1.80        0.22      4.09 o 
   6   8   2       80.95       73.39      7.71 o 
   7   8   2      226.02      206.65     10.95 o 
   8   8   2      105.76      102.93      9.17 o 
   9   8   2      111.84      113.37     10.37 o 
  10   8   2       10.80       12.41      8.38 o 
 -11   9   2      252.57      284.09     25.88 o 
 -10   9   2      338.28      358.96     14.98 o 
  -9   9   2       90.71      106.34      9.15 o 
  -8   9   2      704.96      742.91     19.18 o 
  -7   9   2      132.14      125.89      8.52 o 
  -6   9   2     1987.04     1974.29     33.77 o 
  -5   9   2      173.55      180.06      8.88 o 
  -4   9   2      208.53      166.26      8.13 o 
  -3   9   2        2.15        1.97      8.42 o 
  -2   9   2      113.06      130.88      9.46 o 
  -1   9   2        2.68        4.73      4.53 o 
   0   9   2       35.31       37.48      5.69 o 
   1   9   2     1430.66     1530.23     27.86 o 
   2   9   2       84.89       78.20      6.83 o 
   3   9   2      296.67      267.15      8.97 o 
   4   9   2     2050.65     2107.90     30.70 o 
   5   9   2      484.03      441.16     19.23 o 
   6   9   2      402.05      390.70     18.82 o 
   7   9   2      357.40      356.44     14.31 o 
   8   9   2      225.19      229.67     12.60 o 
   9   9   2     1213.10     1308.22     29.61 o 
 -10  10   2       13.97        5.98      9.66 o 
  -9  10   2      256.00      201.17     11.47 o 
  -8  10   2       42.91       40.96      7.80 o 
  -7  10   2      386.09      375.28     13.74 o 
  -6  10   2     1604.04     1507.06     50.02 o 
  -5  10   2     5715.98     5632.98    142.21 o 
  -4  10   2      889.86      847.60     24.47 o 
  -3  10   2      760.58      705.57     28.50 o 
  -2  10   2     1632.17     1578.09     36.19 o 
  -1  10   2     2223.48     2035.47     35.02 o 
   0  10   2     4535.55     4590.11     67.94 o 
   1  10   2     2461.76     2453.89     40.96 o 
   2  10   2      721.65      687.33     17.88 o 
   3  10   2     2743.69     2720.43     44.95 o 
   4  10   2       90.23       84.83      8.21 o 
   5  10   2     1351.38     1271.78     26.88 o 
   6  10   2        0.51        6.25      6.59 o 
   7  10   2      227.43      228.37     12.24 o 
   8  10   2       18.77       17.06      8.11 o 
  -9  11   2       30.54       39.75     10.85 o 
  -8  11   2       39.67       48.90     11.08 o 
  -7  11   2      196.39      194.79     13.91 o 
  -6  11   2       32.82       31.53      9.35 o 
  -5  11   2      331.39      390.93     17.89 o 
  -4  11   2       22.97       29.42      8.19 o 
  -3  11   2      178.86      188.27     13.14 o 
  -2  11   2       42.24       18.60      6.17 o 
  -1  11   2      480.98      508.10     15.42 o 
   0  11   2      438.47      459.92     14.88 o 
   1  11   2       70.20       62.09     11.07 o 
   2  11   2      160.01      149.97     11.36 o 
   3  11   2        4.92        8.02      6.47 o 
   4  11   2      789.03      822.11     21.24 o 
   5  11   2     1255.72     1166.23     34.61 o 
   6  11   2      209.97      222.03     16.21 o 
   7  11   2        0.34       -3.78      9.05 o 
  -8  12   2      442.65      451.31     21.37 o 
  -7  12   2      113.66       98.81     12.42 o 
  -6  12   2     2321.74     2315.95     51.80 o 
  -5  12   2        8.32        5.65      8.24 o 
  -4  12   2      655.36      639.59     23.23 o 
  -3  12   2      397.86      406.86     18.92 o 
  -2  12   2      564.99      602.79     31.70 o 
  -1  12   2     4702.42     4680.45    115.43 o 
   0  12   2     2251.75     2316.87     40.96 o 
   1  12   2      584.72      583.59     24.49 o 
   2  12   2      358.41      361.36     14.36 o 
   3  12   2      244.47      226.68     13.75 o 
   4  12   2      322.43      315.68     14.00 o 
   5  12   2       85.47       88.45     14.83 o 
   6  12   2       83.51       75.07     12.75 o 
  -7  13   2       12.92       29.38     11.26 o 
  -6  13   2       85.03       62.65     20.94 o 
  -5  13   2       28.51       28.58     11.01 o 
  -4  13   2       30.03       35.34     10.48 o 
  -3  13   2      384.38      332.23     24.43 o 
  -2  13   2      280.58      306.73     17.26 o 
  -1  13   2      814.69      820.63     27.95 o 
   0  13   2      146.44      130.01     10.29 o 
   1  13   2        0.82       -0.69      7.24 o 
   2  13   2      520.59      525.60     18.06 o 
   3  13   2      326.68      317.20     21.16 o 
   4  13   2      650.68      666.75     26.31 o 
   5  13   2       78.35       62.52     18.90 o 
  -5  14   2     1879.68     1869.37     46.86 o 
  -4  14   2      759.68      774.84     47.11 o 
  -3  14   2      865.86      869.07     29.61 o 
  -2  14   2      453.57      463.52     21.59 o 
  -1  14   2     2205.15     2379.76     61.94 o 
   0  14   2      183.66      199.93     12.63 o 
   1  14   2       71.06       51.96      9.61 o 
   2  14   2      261.61      259.92     25.62 o 
   3  14   2        2.24       10.48      8.10 o 
 -14   1   3      554.28      512.98     22.61 o 
 -13   1   3      309.69      371.48     28.50 o 
 -11   1   3     5702.73     5854.19    141.92 o 
 -10   1   3     4912.99     4873.74     83.49 o 
  -9   1   3     1445.87     1390.69     30.23 o 
  -8   1   3     1683.95     1697.63     33.52 o 
  -7   1   3       21.71        8.72      5.82 o 
  -6   1   3     4192.24     4543.18    102.95 o 
  -5   1   3     5955.22     6066.08     94.18 o 
  -4   1   3     5445.73     5596.82     71.69 o 
  -3   1   3        1.58        8.28      1.43 o 
  -2   1   3       50.64       43.13      2.01 o 
  -1   1   3      207.65      142.02      2.88 o 
   0   1   3      319.85      302.03      5.29 o 
   1   1   3    12272.36    12820.60    125.51 o 
   2   1   3    10517.46    10364.51    102.35 o 
   3   1   3     1766.82     1614.30     18.62 o 
   4   1   3     4153.38     4147.78     43.69 o 
   5   1   3     4029.11     4025.43     43.12 o 
   6   1   3     4429.68     4327.14     56.16 o 
   7   1   3     1079.51     1007.97     19.90 o 
   8   1   3      360.70      335.96     15.42 o 
   9   1   3      224.46      240.33     13.77 o 
  10   1   3        4.27       -3.77      7.53 o 
  11   1   3       29.23       23.27     13.96 o 
 -14   2   3      124.37      112.46     13.25 o 
 -13   2   3       67.30       50.05     10.28 o 
 -12   2   3      251.56      248.36     19.78 o 
 -11   2   3      275.84      274.53     20.36 o 
 -10   2   3       32.10       37.22     11.05 o 
  -9   2   3      205.01      218.11     16.29 o 
  -8   2   3     2271.20     2156.13     58.16 o 
  -7   2   3     1092.06      964.60     22.20 o 
  -6   2   3     4833.50     4834.51     83.47 o 
  -5   2   3      500.55      507.22     10.14 o 
  -4   2   3      521.51      549.48      9.89 o 
  -3   2   3     2114.15     2196.65     23.98 o 
  -2   2   3      935.21     1065.05     12.03 o 
  -1   2   3     3141.82     3468.63     35.18 o 
   0   2   3    48735.48    43663.47    422.56 o 
   1   2   3      457.84      565.18      8.27 o 
   2   2   3      160.23      145.55      3.95 o 
   3   2   3     1252.90     1384.91     18.43 o 
   4   2   3     1331.61     1346.41     18.63 o 
   5   2   3       44.63       54.04      3.90 o 
   6   2   3     1201.69     1200.17     21.82 o 
   7   2   3       83.19       82.53      6.70 o 
   8   2   3     4663.73     4597.24     66.04 o 
   9   2   3      421.79      415.45     17.69 o 
  10   2   3      601.62      575.79     21.59 o 
  11   2   3      128.30      133.85     13.77 o 
 -13   3   3     1043.85     1033.36     29.80 o 
 -12   3   3     2268.14     2242.22     65.73 o 
 -11   3   3      520.76      625.84     28.50 o 
 -10   3   3     1220.88     1142.34     40.13 o 
  -9   3   3     1501.73     1403.68     32.05 o 
  -8   3   3     5403.41     5310.95     76.22 o 
  -7   3   3     2948.17     3011.63     53.12 o 
  -6   3   3     4845.42     5683.37     75.00 o 
  -5   3   3      130.39      145.90      8.38 o 
  -4   3   3       26.13       26.25      2.51 o 
  -3   3   3     2710.59     3036.01     31.80 o 
  -2   3   3     2577.16     2857.30     29.64 o 
  -1   3   3    10593.17    10882.15    120.21 o 
   0   3   3    29986.05    29490.85    294.19 o 
   1   3   3     2957.94     2808.53     33.33 o 
   2   3   3     2510.06     2169.58     26.87 o 
   3   3   3     1608.68     1422.34     17.17 o 
   4   3   3      718.91      694.62     11.82 o 
   5   3   3     1534.38     1476.60     21.57 o 
   6   3   3     1917.08     1953.23     27.39 o 
   7   3   3     1376.28     1285.30     20.86 o 
   8   3   3     1016.34     1048.94     18.97 o 
   9   3   3      936.21     1000.26     27.74 o 
  10   3   3      359.35      345.15     17.48 o 
  11   3   3      813.73      862.15     27.93 o 
 -13   4   3       25.83       29.25      9.85 o 
 -12   4   3       15.05        5.42      7.78 o 
 -11   4   3        2.55        4.07      9.31 o 
 -10   4   3       60.27       49.45      7.69 o 
  -9   4   3     4797.92     4811.65     83.24 o 
  -8   4   3      179.15      172.17      9.61 o 
  -7   4   3      439.36      391.20     12.72 o 
  -6   4   3     4547.89     4740.89     55.71 o 
  -5   4   3    27310.49    27624.89    298.84 o 
  -4   4   3     2066.88     2010.72     22.25 o 
  -3   4   3     3665.36     3386.00     46.27 o 
  -2   4   3     5125.36     5084.94     57.91 o 
  -1   4   3      782.79      637.52      8.44 o 
   0   4   3       19.54       35.97      2.98 o 
   1   4   3      645.62      677.29      9.30 o 
   2   4   3       11.96       17.49      2.15 o 
   3   4   3      940.19      968.59     13.02 o 
   4   4   3      179.40      185.51      7.14 o 
   5   4   3       73.16       74.27      4.16 o 
   6   4   3        1.53        2.24      3.17 o 
   7   4   3      127.56      128.12      6.75 o 
   8   4   3     1322.40     1320.69     22.37 o 
   9   4   3      224.36      240.72      9.88 o 
  10   4   3     2245.57     2283.55     77.36 o 
  11   4   3      985.40      998.70     30.21 o 
 -13   5   3        5.03       -2.91     12.80 o 
 -12   5   3       43.64       26.41      9.19 o 
 -11   5   3      512.36      539.58     17.11 o 
 -10   5   3       80.43      105.08      8.37 o 
  -9   5   3       66.41       83.65      9.02 o 
  -8   5   3      552.97      514.43     12.84 o 
  -7   5   3      908.37      841.62     14.60 o 
  -6   5   3      915.39      846.92     19.48 o 
  -5   5   3      369.27      363.10      6.56 o 
  -4   5   3     5603.98     6561.66     66.35 o 
  -3   5   3      278.96      275.43      6.13 o 
  -2   5   3      107.62      162.62      3.80 o 
  -1   5   3       52.03       50.26      2.36 o 
   0   5   3      733.91      908.36     11.56 o 
   1   5   3     1001.99     1136.99     14.09 o 
   2   5   3      306.32      459.26      7.84 o 
   3   5   3      899.38     1014.17     13.84 o 
   4   5   3     1368.35     1310.61     17.39 o 
   5   5   3     2030.37     2082.15     25.46 o 
   6   5   3       13.62       25.00      5.48 o 
   7   5   3      275.90      258.68      9.32 o 
   8   5   3       66.07       65.07      6.37 o 
   9   5   3       14.04       15.84      6.82 o 
  10   5   3       38.88       57.49     11.30 o 
 -13   6   3       13.59        4.65     13.38 o 
 -12   6   3        7.10       10.75      7.55 o 
 -11   6   3       27.60       17.20      7.04 o 
 -10   6   3      103.21      104.59      8.69 o 
  -9   6   3       23.71       29.54      6.60 o 
  -8   6   3     1709.53     1698.43     30.28 o 
  -7   6   3     1922.44     1816.01     25.41 o 
  -6   6   3     4068.14     3924.67     47.39 o 
  -5   6   3     7295.70     7141.59     72.51 o 
  -4   6   3     1919.71     1709.64     52.17 o 
  -3   6   3    17296.32    17493.29    193.42 o 
  -2   6   3     5829.47     5786.77     58.81 o 
  -1   6   3     4785.22     4408.30     45.61 o 
   0   6   3     3718.13     3747.74     39.37 o 
   1   6   3     1773.20     1840.07     21.31 o 
   2   6   3     3142.84     2971.22     32.73 o 
   3   6   3      971.47     1063.62     14.56 o 
   4   6   3      255.82      292.60      7.30 o 
   5   6   3     1248.23     1205.10     17.06 o 
   6   6   3       31.98       21.27      6.03 o 
   7   6   3      695.07      706.77     18.13 o 
   8   6   3     1448.25     1528.61     30.21 o 
   9   6   3      815.35      858.52     22.05 o 
  10   6   3       61.68       63.97     11.72 o 
 -12   7   3      408.76      426.62     16.89 o 
 -11   7   3      497.37      504.48     17.29 o 
 -10   7   3      417.43      431.36     15.32 o 
  -9   7   3     1812.27     1736.98     32.19 o 
  -8   7   3       89.97       99.56      7.93 o 
  -7   7   3        1.41        3.61      4.64 o 
  -6   7   3       25.73       16.23      6.59 o 
  -5   7   3      395.13      361.39     14.61 o 
  -4   7   3      336.64      315.03     12.26 o 
  -3   7   3       80.01       70.01      4.05 o 
  -2   7   3       31.14       44.27      3.43 o 
  -1   7   3       51.42       47.13      3.20 o 
   0   7   3       90.24       98.41      3.83 o 
   1   7   3       23.27       28.96      3.25 o 
   2   7   3      127.90      158.45      7.32 o 
   3   7   3       33.64       41.80      4.34 o 
   4   7   3     1225.29     1155.27     19.17 o 
   5   7   3     1212.83     1191.91     20.18 o 
   6   7   3       30.74       23.12      6.58 o 
   7   7   3       22.96       18.34      6.49 o 
   8   7   3       29.81       31.55      7.33 o 
   9   7   3        1.84        4.13      6.93 o 
  10   7   3       25.70       26.72     10.07 o 
 -12   8   3       58.29       55.06     11.74 o 
 -11   8   3       24.49       20.69      7.71 o 
 -10   8   3     1552.18     1628.30     32.21 o 
  -9   8   3        4.77        4.55      6.07 o 
  -8   8   3     2445.65     2320.53     39.20 o 
  -7   8   3     1717.87     1689.69     30.14 o 
  -6   8   3     1435.39     1370.99     25.43 o 
  -5   8   3     2479.05     2319.53     46.68 o 
  -4   8   3      481.39      447.97     13.43 o 
  -3   8   3     5926.87     5795.04     68.34 o 
  -2   8   3     4160.73     3971.75     48.44 o 
  -1   8   3     8913.17     8983.51    121.34 o 
   0   8   3     1074.74     1073.26     16.85 o 
   1   8   3     1758.04     1789.53     25.27 o 
   2   8   3      130.21      109.69      5.81 o 
   3   8   3      369.59      382.38     10.18 o 
   4   8   3      512.05      489.37     19.64 o 
   5   8   3     1328.67     1351.00     26.54 o 
   6   8   3       59.42       57.29      8.16 o 
   7   8   3      200.23      196.33     15.00 o 
   8   8   3     1274.18     1305.03     28.29 o 
   9   8   3      242.11      268.39     13.84 o 
 -11   9   3      575.81      645.80     20.08 o 
 -10   9   3      161.86      176.32     15.51 o 
  -9   9   3     2998.67     2953.57     65.67 o 
  -8   9   3     1782.44     1748.55     37.87 o 
  -7   9   3      126.86      119.47      8.43 o 
  -6   9   3     1105.83     1029.70     39.57 o 
  -5   9   3     1283.06     1287.90     24.18 o 
  -4   9   3     2473.13     2625.68     34.81 o 
  -3   9   3        5.85       13.96      4.79 o 
  -2   9   3      203.30      214.13      9.26 o 
  -1   9   3     1749.18     1847.39     31.66 o 
   0   9   3      321.03      337.17     11.51 o 
   1   9   3      256.94      244.81     16.60 o 
   2   9   3      561.67      576.67     19.73 o 
   3   9   3     2017.40     2077.91     36.18 o 
   4   9   3     1513.91     1435.28     30.89 o 
   5   9   3      280.22      326.37     12.99 o 
   6   9   3      515.69      532.17     16.75 o 
   7   9   3      482.50      492.93     18.44 o 
   8   9   3      603.51      618.21     22.23 o 
 -10  10   3       33.56       23.46      8.11 o 
  -9  10   3      554.09      577.24     18.02 o 
  -8  10   3     1849.01     1803.49     33.91 o 
  -7  10   3      163.50      195.66     10.23 o 
  -6  10   3      202.90      184.19     12.73 o 
  -5  10   3      482.22      446.75     17.86 o 
  -4  10   3      229.22      191.42     12.13 o 
  -3  10   3        5.06       -1.66      5.01 o 
  -2  10   3     2967.93     2811.53     65.56 o 
  -1  10   3       73.39       75.53      7.34 o 
   0  10   3       54.28       59.29      8.63 o 
   1  10   3       27.34       34.55      6.75 o 
   2  10   3      120.08      108.65      8.25 o 
   3  10   3      268.69      279.94     12.25 o 
   4  10   3       89.12       70.57     10.26 o 
   5  10   3      166.62      166.65     13.77 o 
   6  10   3       26.47       21.28      7.44 o 
   7  10   3        1.66       -2.25      7.17 o 
   8  10   3      863.47      891.00     23.78 o 
  -9  11   3     1641.37     1691.05     42.94 o 
  -8  11   3     1391.95     1374.43     36.95 o 
  -7  11   3      371.09      420.87     36.64 o 
  -6  11   3      172.13      171.55     13.50 o 
  -5  11   3       62.10       50.58      9.02 o 
  -4  11   3      567.34      531.65     19.94 o 
  -3  11   3        1.16       -1.45     11.92 o 
  -2  11   3       20.74       24.58      9.49 o 
  -1  11   3      251.94      253.18     11.49 o 
   0  11   3      172.37      161.41      9.73 o 
   1  11   3      961.02      967.24     22.23 o 
   2  11   3     1730.78     1661.10     31.96 o 
   3  11   3      305.71      302.38     13.66 o 
   4  11   3     2113.47     2067.93     50.02 o 
   5  11   3      402.16      489.21     21.79 o 
   6  11   3      362.41      361.18     20.14 o 
   7  11   3      297.37      306.58     18.91 o 
  -8  12   3       17.87        8.47     14.25 o 
  -7  12   3      716.22      685.10     44.50 o 
  -6  12   3      203.46      186.14     14.15 o 
  -5  12   3      751.35      683.22     23.81 o 
  -4  12   3       83.91       78.15     11.30 o 
  -3  12   3        1.22        5.22      8.36 o 
  -2  12   3      578.37      567.66     30.57 o 
  -1  12   3       10.82       14.01      6.81 o 
   0  12   3       38.94       32.73      7.58 o 
   1  12   3       64.84       75.03      8.36 o 
   2  12   3       59.06       54.65     11.52 o 
   3  12   3       11.46        9.22      7.24 o 
   4  12   3       80.38       75.14     11.93 o 
   5  12   3        0.29        3.96      9.85 o 
   6  12   3        2.03        4.94     10.28 o 
  -7  13   3       67.27       81.32     12.32 o 
  -6  13   3      555.42      548.66     22.99 o 
  -5  13   3      245.40      260.47     19.48 o 
  -4  13   3       56.37       81.40     14.54 o 
  -3  13   3       37.99       40.00     10.48 o 
  -2  13   3     1576.79     1473.03     38.45 o 
  -1  13   3       71.36       81.55      9.28 o 
   0  13   3       41.30       46.19      8.28 o 
   1  13   3      868.08      932.21     24.02 o 
   2  13   3      560.33      546.27     18.30 o 
   3  13   3      973.60      966.81     31.25 o 
   4  13   3     1476.71     1546.50     42.46 o 
  -5  14   3      671.83      640.40     26.31 o 
  -4  14   3      248.16      289.03     18.49 o 
  -3  14   3       89.28       73.70     12.54 o 
  -2  14   3      480.39      482.92     22.61 o 
  -1  14   3       16.96       13.38     10.69 o 
   0  14   3      468.53      475.07     17.78 o 
   1  14   3       20.14       16.66      8.87 o 
   2  14   3       15.11       23.65      8.72 o 
 -14   0   4       86.21       87.25     16.29 o 
 -13   0   4       24.16       38.97     12.80 o 
 -12   0   4      833.53      669.47     30.83 o 
 -11   0   4     1402.74     1499.46     48.28 o 
 -10   0   4     5940.77     5897.23    139.01 o 
  -9   0   4     4725.83     4936.37    116.91 o 
  -8   0   4     4415.37     4483.27    105.28 o 
  -7   0   4    12853.05    14291.44    307.69 o 
  -6   0   4      651.94     1123.73     31.41 o 
  -5   0   4      912.66      906.77     25.59 o 
  -4   0   4      364.16      314.08     11.63 o 
  -3   0   4      824.74      797.43     20.94 o 
  -1   0   4     1176.61     1263.49     18.21 o 
   0   0   4       28.88       36.97      2.94 o 
   1   0   4     6225.28     6853.77     88.49 o 
   2   0   4        9.25       15.61      3.95 o 
   3   0   4     1651.51     1766.66     32.69 o 
   4   0   4      624.46      714.68     17.26 o 
   5   0   4      416.56      511.63     14.74 o 
   6   0   4      171.47      179.11      9.35 o 
   7   0   4      164.26      132.03     14.54 o 
   8   0   4      644.52      563.61     28.50 o 
   9   0   4     2349.47     2259.08     68.05 o 
  10   0   4     1351.33     1276.12     48.28 o 
  11   0   4     1332.12     1339.51     51.77 o 
 -14   1   4      142.90      173.54     15.01 o 
 -13   1   4      770.74      766.00     29.37 o 
 -12   1   4       30.92       38.03      8.61 o 
 -11   1   4     3789.44     3609.64     65.80 o 
 -10   1   4      815.17      809.82     22.20 o 
  -9   1   4      320.91      314.42     12.54 o 
  -8   1   4       50.90       54.90      5.95 o 
  -7   1   4      486.06      555.50     16.00 o 
  -6   1   4     3502.79     3706.48     60.45 o 
  -5   1   4       92.65      104.84      5.13 o 
  -4   1   4     1751.77     1617.32     27.76 o 
  -3   1   4     5410.03     5608.44     86.16 o 
  -2   1   4    10902.22    10389.54    113.51 o 
  -1   1   4     4046.17     4199.13     54.45 o 
   0   1   4    16648.12    17648.55    172.23 o 
   1   1   4     1413.83     1528.56     17.36 o 
   2   1   4     1190.85     1168.36     14.19 o 
   3   1   4      114.12       93.26      4.81 o 
   4   1   4     1308.23     1451.31     17.93 o 
   5   1   4     1621.77     1688.92     20.89 o 
   6   1   4        5.09        2.27      5.47 o 
   7   1   4       12.26       13.09      5.10 o 
   8   1   4      956.93      985.09     26.92 o 
   9   1   4        4.05       -3.07      7.60 o 
  10   1   4      137.37      132.70     12.80 o 
  11   1   4       13.61       17.05     10.76 o 
 -14   2   4      926.75      961.49     29.58 o 
 -13   2   4       83.24       96.34     12.80 o 
 -12   2   4        0.58       -0.65      6.96 o 
 -11   2   4      512.67      501.48     25.59 o 
 -10   2   4      583.41      606.48     18.45 o 
  -9   2   4        9.48       13.67      8.43 o 
  -8   2   4     2255.65     2228.73     40.91 o 
  -7   2   4     2699.87     2774.94     47.90 o 
  -6   2   4     6465.90     6469.93     84.18 o 
  -5   2   4     2928.29     2786.20     38.22 o 
  -4   2   4     4253.43     4483.01     58.26 o 
  -3   2   4    18924.99    18423.13    179.34 o 
  -2   2   4     6475.41     6611.53     65.73 o 
  -1   2   4    62655.62    56839.81    549.22 o 
   0   2   4    27375.76    28475.76    307.94 o 
   1   2   4        6.17       18.87      1.89 o 
   2   2   4     3661.25     3707.86     35.32 o 
   3   2   4      149.81      140.51      4.44 o 
   4   2   4      547.37      498.99      8.67 o 
   5   2   4       59.81       51.55      3.67 o 
   6   2   4        4.06        4.88      3.70 o 
   7   2   4       35.58       39.33     11.98 o 
   8   2   4     3991.69     3861.74     70.73 o 
   9   2   4       37.58       27.34      9.05 o 
  10   2   4     1014.94     1011.70     29.82 o 
 -14   3   4      175.87      174.50     16.87 o 
 -13   3   4       61.53       66.42     10.48 o 
 -12   3   4      453.69      448.35     18.08 o 
 -11   3   4       15.76        8.14      6.96 o 
 -10   3   4     1936.30     1831.71     37.59 o 
  -9   3   4      585.60      556.81     16.80 o 
  -8   3   4      168.26      164.68      7.48 o 
  -7   3   4     1426.40     1452.32     23.63 o 
  -6   3   4     2796.91     3274.28     45.34 o 
  -5   3   4     4325.54     4809.31     63.25 o 
  -4   3   4    16403.76    16664.64    162.95 o 
  -3   3   4      948.35      946.15     26.11 o 
  -2   3   4      361.50      452.41      6.66 o 
  -1   3   4    32182.83    31860.24    347.60 o 
   0   3   4      792.17      751.75     13.34 o 
   1   3   4    13013.53    12539.08    123.48 o 
   2   3   4     1758.01     1813.74     28.19 o 
   3   3   4     7016.72     7210.18     81.50 o 
   4   3   4     2243.56     2264.57     29.18 o 
   5   3   4     3898.79     3737.34     46.09 o 
   6   3   4      289.15      307.14     11.23 o 
   7   3   4        4.35        2.75      3.41 o 
   8   3   4     2143.51     2186.45     37.15 o 
   9   3   4      179.95      189.69     16.58 o 
  10   3   4      796.37      796.24     26.09 o 
 -14   4   4      155.23      135.52     19.78 o 
 -13   4   4       13.80        5.82      8.94 o 
 -12   4   4       33.35       33.04      8.61 o 
 -11   4   4      197.78      192.86     20.65 o 
 -10   4   4      408.02      420.17     14.89 o 
  -9   4   4       35.63       39.36     10.24 o 
  -8   4   4        9.66        6.43      4.08 o 
  -7   4   4      981.53     1007.06     18.23 o 
  -6   4   4     3939.63     4016.57     47.92 o 
  -5   4   4    10446.13    11014.26    109.47 o 
  -4   4   4      471.32      510.83      7.72 o 
  -3   4   4        6.45       22.08      3.25 o 
  -2   4   4     1561.88     1576.58     20.20 o 
  -1   4   4    17755.42    17212.37    168.05 o 
   0   4   4     8537.87     8748.63     87.02 o 
   1   4   4       10.92        9.13      1.83 o 
   2   4   4      350.04      326.63      7.47 o 
   3   4   4      134.04      147.92     12.31 o 
   4   4   4      914.75      866.21     12.81 o 
   5   4   4      484.94      518.68     11.45 o 
   6   4   4      933.89      988.51     17.49 o 
   7   4   4      439.05      421.23     12.51 o 
   8   4   4     1086.81     1068.08     23.05 o 
   9   4   4     1536.59     1500.71     29.86 o 
  10   4   4      236.92      252.13     16.02 o 
 -13   5   4      861.82      885.25     61.94 o 
 -12   5   4      916.64      927.38     39.84 o 
 -11   5   4     1842.44     1759.98     33.43 o 
 -10   5   4     4139.04     4065.94     52.28 o 
  -9   5   4     1469.07     1389.58     22.07 o 
  -8   5   4     3533.55     3533.74     46.34 o 
  -7   5   4     1781.32     1788.64     24.95 o 
  -6   5   4     2438.61     2332.09     29.99 o 
  -5   5   4        7.81       22.41      6.08 o 
  -4   5   4       67.97       98.39      3.73 o 
  -3   5   4     1458.44     1550.93     23.34 o 
  -2   5   4     3210.91     3348.95     35.21 o 
  -1   5   4      828.58      621.31      8.96 o 
   0   5   4     2105.67     1876.62     21.35 o 
   1   5   4     3477.54     3620.12     38.46 o 
   2   5   4    11461.02    11476.19    118.26 o 
   3   5   4     7388.44     7255.96     74.29 o 
   4   5   4     8175.36     8014.92     82.24 o 
   5   5   4     4655.06     4551.81     65.43 o 
   6   5   4      709.32      653.27     14.10 o 
   7   5   4       90.62       98.99      6.68 o 
   8   5   4      593.46      578.75     14.51 o 
   9   5   4      595.34      647.22     23.62 o 
  10   5   4      111.56      100.04     19.19 o 
 -13   6   4       30.85       33.93     10.48 o 
 -12   6   4        0.88        0.90      6.81 o 
 -11   6   4      556.19      588.52     18.01 o 
 -10   6   4      410.11      360.76     14.02 o 
  -9   6   4       96.85       99.42     10.82 o 
  -8   6   4      474.17      482.22     14.21 o 
  -7   6   4       10.68       17.07      3.57 o 
  -6   6   4       22.05       29.53      2.98 o 
  -5   6   4      127.46      106.21      4.03 o 
  -4   6   4     3480.45     3882.89     50.54 o 
  -3   6   4      610.28      620.20     10.08 o 
  -2   6   4       40.78       54.62      3.88 o 
  -1   6   4     1970.56     2191.59     24.56 o 
   0   6   4       12.66       36.07      6.63 o 
   1   6   4      535.61      554.23     10.06 o 
   2   6   4      196.17      254.68      6.29 o 
   3   6   4      112.42       96.18      4.38 o 
   4   6   4      346.16      370.45      8.26 o 
   5   6   4       40.84       37.25      4.95 o 
   6   6   4       98.78       99.13      8.05 o 
   7   6   4      560.39      552.26     16.33 o 
   8   6   4       51.49       53.50      8.06 o 
   9   6   4      248.87      209.46     15.22 o 
 -13   7   4      633.38      688.57     21.79 o 
 -12   7   4     1332.48     1458.80     31.41 o 
 -11   7   4      531.51      580.35     18.65 o 
 -10   7   4     1711.67     1626.12     31.62 o 
  -9   7   4     2251.08     2352.22     40.14 o 
  -8   7   4     2327.47     2293.14     38.43 o 
  -7   7   4      740.54      754.92     19.20 o 
  -6   7   4      505.27      493.14     13.13 o 
  -5   7   4      275.66      296.08     11.17 o 
  -4   7   4     2928.08     2855.63     51.97 o 
  -3   7   4     1169.03     1087.11     19.20 o 
  -2   7   4     1516.80     1347.18     16.58 o 
  -1   7   4     4988.30     5140.39     53.44 o 
   0   7   4      856.34      897.79     12.52 o 
   1   7   4     9814.63     9726.15     97.95 o 
   2   7   4     3345.66     3276.17     41.63 o 
   3   7   4     5406.50     5378.33     75.39 o 
   4   7   4     3983.36     3824.66     56.98 o 
   5   7   4    10707.77    10310.03    138.85 o 
   6   7   4     3318.63     3163.48     50.45 o 
   7   7   4      293.76      316.37     13.54 o 
   8   7   4      439.89      445.88     18.45 o 
   9   7   4      339.08      322.92     18.51 o 
 -12   8   4       66.61       63.51      9.50 o 
 -11   8   4       55.32       53.05      8.84 o 
 -10   8   4     1296.87     1308.50     28.14 o 
  -9   8   4      218.15      217.13     12.57 o 
  -8   8   4     1140.87     1116.98     23.44 o 
  -7   8   4      292.78      281.76     14.18 o 
  -6   8   4      194.60      194.83      9.22 o 
  -5   8   4       88.86       96.05     10.47 o 
  -4   8   4     1900.95     1968.09     27.19 o 
  -3   8   4     4604.69     4398.00     61.34 o 
  -2   8   4      439.33      416.55      9.38 o 
  -1   8   4     1708.94     1831.25     30.65 o 
   0   8   4      133.14      123.87      8.23 o 
   1   8   4      520.91      520.77     11.08 o 
   2   8   4      220.21      219.72      7.80 o 
   3   8   4       23.45       37.37      4.69 o 
   4   8   4      664.75      628.39     22.26 o 
   5   8   4       69.01       64.33      7.43 o 
   6   8   4        2.93       11.61      9.32 o 
   7   8   4      489.82      524.09     17.12 o 
   8   8   4      169.09      168.30     11.64 o 
 -11   9   4     2311.18     2290.24     42.48 o 
 -10   9   4       16.76       26.92      7.75 o 
  -9   9   4      222.34      229.04     11.71 o 
  -8   9   4      386.13      366.76     13.23 o 
  -7   9   4      456.25      454.25     16.59 o 
  -6   9   4      742.75      723.35     24.14 o 
  -5   9   4      660.37      671.60     16.16 o 
  -4   9   4      101.31       95.19      5.59 o 
  -3   9   4      182.96      212.60     18.61 o 
  -2   9   4      631.20      599.60     15.09 o 
  -1   9   4     1997.34     1936.51     32.89 o 
   0   9   4      352.40      339.85     11.78 o 
   1   9   4      135.20      136.71     11.66 o 
   2   9   4     1092.07     1116.08     19.15 o 
   3   9   4      737.89      788.48     15.74 o 
   4   9   4      778.98      772.80     22.30 o 
   5   9   4      431.11      446.68     15.30 o 
   6   9   4      313.94      329.27     13.84 o 
   7   9   4      175.33      182.95     11.53 o 
   8   9   4       21.36       22.86      8.45 o 
 -11  10   4      119.13      108.82     10.95 o 
 -10  10   4      430.24      383.65     15.73 o 
  -9  10   4      476.50      457.40     15.96 o 
  -8  10   4     1061.52     1065.10     23.75 o 
  -7  10   4      465.15      450.32     14.72 o 
  -6  10   4       54.22       72.40      9.66 o 
  -5  10   4     3447.77     3421.47     66.22 o 
  -4  10   4     2642.75     2404.83     49.76 o 
  -3  10   4     1809.96     1760.54     43.62 o 
  -2  10   4     1354.66     1302.09     34.36 o 
  -1  10   4     3288.01     3299.01     51.59 o 
   0  10   4     1832.23     1816.58     32.65 o 
   1  10   4      289.80      291.27     12.58 o 
   2  10   4       57.11       53.22      7.34 o 
   3  10   4      264.98      291.53     18.61 o 
   4  10   4       44.69       33.62      9.46 o 
   5  10   4       70.83       80.12      8.61 o 
   6  10   4      280.90      305.19     13.74 o 
   7  10   4      360.32      390.56     15.96 o 
 -10  11   4       77.76       76.18     12.73 o 
  -9  11   4      106.08      101.77     21.81 o 
  -8  11   4        1.60       -2.23     16.00 o 
  -7  11   4        0.45        9.04      8.10 o 
  -6  11   4      575.53      608.93     22.41 o 
  -5  11   4      115.45      104.53     11.30 o 
  -4  11   4        9.52       12.25      7.60 o 
  -3  11   4      207.19      182.22     13.96 o 
  -2  11   4      323.04      335.11     13.32 o 
  -1  11   4     1019.48     1050.26     27.05 o 
   0  11   4       75.27       59.37      7.63 o 
   1  11   4       28.69       43.01      7.47 o 
   2  11   4      123.58      104.16      9.07 o 
   3  11   4       93.94       97.49     12.09 o 
   4  11   4      102.27       95.78     12.73 o 
   5  11   4       66.05       79.60     15.70 o 
   6  11   4      163.53      142.27     14.60 o 
  -9  12   4      106.34       91.25     13.96 o 
  -8  12   4      704.39      691.74     25.68 o 
  -7  12   4     1229.95     1180.45     33.93 o 
  -6  12   4     1373.59     1393.10     36.79 o 
  -5  12   4      294.09      293.74     16.65 o 
  -4  12   4     1172.73     1147.07     66.02 o 
  -3  12   4      493.41      472.67     19.73 o 
  -2  12   4      511.93      525.85     19.45 o 
  -1  12   4     1946.85     1873.83     35.12 o 
   0  12   4      537.00      551.64     17.46 o 
   1  12   4      328.09      307.79     13.62 o 
   2  12   4       56.88       76.36     11.08 o 
   3  12   4      257.67      255.59     17.03 o 
   4  12   4        0.74        9.13      9.66 o 
   5  12   4      425.82      403.54     21.39 o 
  -7  13   4       17.33        1.04     10.02 o 
  -6  13   4      244.98      206.52     32.86 o 
  -5  13   4       56.98       64.17     11.34 o 
  -4  13   4      371.24      364.19     18.71 o 
  -3  13   4       39.09       26.04      9.66 o 
  -2  13   4       41.49       61.08     11.30 o 
  -1  13   4        2.95       10.80      7.47 o 
   0  13   4      573.56      612.96     19.55 o 
   1  13   4      932.37      951.08     28.90 o 
   2  13   4      332.04      304.79     18.91 o 
   3  13   4      167.76      162.85     26.17 o 
   4  13   4      556.66      546.42     37.81 o 
  -5  14   4      461.25      446.88     21.79 o 
  -4  14   4       79.94       63.96     12.09 o 
  -3  14   4      109.14      121.70     16.87 o 
  -2  14   4      271.30      280.03     17.89 o 
  -1  14   4      121.74      118.96     11.26 o 
   0  14   4       16.82       19.83      8.61 o 
   1  14   4       50.12       47.35     11.67 o 
   2  14   4       36.35       31.99     11.93 o 
 -14   1   5     1329.36     1460.01     37.22 o 
 -13   1   5     5015.72     4739.45     85.54 o 
 -12   1   5       76.07      107.60     11.92 o 
 -11   1   5      527.56      604.92     19.53 o 
 -10   1   5     2425.32     2588.00     48.94 o 
  -9   1   5     2035.53     2101.47     40.30 o 
  -8   1   5      727.94      734.54     24.72 o 
  -7   1   5     4943.84     4893.52     78.96 o 
  -6   1   5     1147.33     1100.07     22.68 o 
  -5   1   5      336.33      336.90      9.25 o 
  -4   1   5     1962.43     2043.62     34.54 o 
  -3   1   5     1106.78     1093.95     19.94 o 
  -2   1   5    19079.12    18041.47    224.61 o 
  -1   1   5     1095.26     1412.23     17.93 o 
   0   1   5     3820.56     3936.79     40.80 o 
   1   1   5       57.71       56.23      2.99 o 
   2   1   5     3645.61     3675.11     39.00 o 
   3   1   5     6322.18     6120.00     63.03 o 
   4   1   5     2614.75     2500.66     28.65 o 
   5   1   5      497.40      431.27     10.24 o 
   6   1   5     2182.08     2185.01     35.36 o 
   7   1   5      235.76      278.60     14.38 o 
   8   1   5     1081.07     1130.22     30.02 o 
   9   1   5       11.56        0.87      8.23 o 
  10   1   5       32.46       25.03     10.48 o 
 -14   2   5       47.81       29.15     12.21 o 
 -13   2   5      180.55      171.13     13.08 o 
 -12   2   5      222.25      198.12     12.75 o 
 -11   2   5        7.37       13.96      6.58 o 
 -10   2   5       66.07       64.22      7.56 o 
  -9   2   5     4135.74     3997.15     68.47 o 
  -8   2   5     3131.72     3053.07     53.04 o 
  -7   2   5     1286.19     1215.08     24.45 o 
  -6   2   5     1012.60     1143.71     18.84 o 
  -5   2   5      444.07      460.23     14.77 o 
  -4   2   5      557.68      741.24     12.63 o 
  -3   2   5     1716.62     1778.64     19.79 o 
  -2   2   5       98.01      149.51      3.64 o 
  -1   2   5    46123.24    44581.21    549.08 o 
   0   2   5     1621.80     1681.37     21.50 o 
   1   2   5     1565.15     1505.35     19.83 o 
   2   2   5    10431.15    11180.16    101.64 o 
   3   2   5     1543.90     1555.31     19.18 o 
   4   2   5      824.75      860.14     15.69 o 
   5   2   5       89.90       94.70      5.55 o 
   6   2   5        3.79        6.06      4.56 o 
   7   2   5      231.59      228.82     10.50 o 
   8   2   5       15.84       13.38      7.81 o 
   9   2   5      573.97      600.23     22.34 o 
  10   2   5      703.93      651.45     24.68 o 
 -14   3   5     1405.32     1467.39     63.11 o 
 -13   3   5     1449.05     1477.71     43.91 o 
 -12   3   5     1224.64     1250.30     31.22 o 
 -11   3   5      828.76      821.41     23.17 o 
 -10   3   5      999.06      994.59     27.63 o 
  -9   3   5      437.18      440.28     17.45 o 
  -8   3   5      305.82      343.51     11.05 o 
  -7   3   5       32.11       55.81      4.65 o 
  -6   3   5    16590.59    17906.71    223.89 o 
  -5   3   5      470.93      471.87     10.03 o 
  -4   3   5      810.49      845.22     13.85 o 
  -3   3   5     7224.23     7170.20     71.81 o 
  -2   3   5     8625.41     8731.36     86.73 o 
  -1   3   5     4355.54     4441.76     45.53 o 
   0   3   5      553.13      676.50     10.71 o 
   1   3   5      395.27      299.17      6.03 o 
   2   3   5      101.28       42.13      5.15 o 
   3   3   5     9618.15     9569.26    137.17 o 
   4   3   5     2040.12     2038.12     27.90 o 
   5   3   5      924.07      963.54     21.66 o 
   6   3   5      990.27      957.78     17.28 o 
   7   3   5      259.05      268.39     11.17 o 
   8   3   5      312.82      302.98     12.70 o 
   9   3   5       65.85       72.23     16.87 o 
  10   3   5        4.60        3.49      9.87 o 
 -14   4   5       77.34       79.10     18.03 o 
 -13   4   5      543.62      538.81     20.74 o 
 -12   4   5       14.63       17.62      8.10 o 
 -11   4   5     1258.53     1287.41     30.13 o 
 -10   4   5       10.31       14.70      8.26 o 
  -9   4   5     2882.22     2737.28     41.51 o 
  -8   4   5    10709.90    10919.60    140.64 o 
  -7   4   5     3636.19     3363.83     42.62 o 
  -6   4   5      842.69      664.88     11.62 o 
  -5   4   5     2862.11     2836.58     31.02 o 
  -4   4   5     2711.62     2503.27     30.50 o 
  -3   4   5     5273.47     5501.54     56.04 o 
  -2   4   5     2664.08     2467.53     26.78 o 
  -1   4   5    16636.75    17021.46    187.77 o 
   0   4   5     7841.64     8547.76     96.31 o 
   1   4   5      532.45      641.02     10.58 o 
   2   4   5     2122.90     2272.78     25.77 o 
   3   4   5      199.34      176.72      5.27 o 
   4   4   5       17.26       20.13      4.26 o 
   5   4   5        4.39        5.11      3.40 o 
   6   4   5     1867.79     1884.47     35.65 o 
   7   4   5      600.22      602.51     17.67 o 
   8   4   5      399.80      413.14     14.85 o 
   9   4   5      585.88      565.06     21.79 o 
 -14   5   5      384.89      421.93     21.57 o 
 -13   5   5      228.81      234.14     16.00 o 
 -12   5   5      355.61      349.05     17.80 o 
 -11   5   5      128.88      134.28      7.98 o 
 -10   5   5     3597.90     3656.23     47.68 o 
  -9   5   5      799.04      858.76     16.01 o 
  -8   5   5        9.22        8.11      3.54 o 
  -7   5   5       26.99       26.13      3.69 o 
  -6   5   5       83.39      126.09      5.63 o 
  -5   5   5      364.00      351.26      6.79 o 
  -4   5   5      580.70      620.82     10.37 o 
  -3   5   5      456.26      442.97      8.34 o 
  -2   5   5       41.72       61.93     10.15 o 
  -1   5   5     5207.80     5580.04     57.17 o 
   0   5   5       74.60       64.01      3.20 o 
   1   5   5      119.98      110.98      4.11 o 
   2   5   5      985.64      971.38     13.49 o 
   3   5   5      578.38      542.06     10.82 o 
   4   5   5      804.15      774.34     21.89 o 
   5   5   5      108.96      113.53      6.43 o 
   6   5   5      254.86      263.79      9.65 o 
   7   5   5       14.48       19.40      5.49 o 
   8   5   5      139.54      160.81     10.23 o 
   9   5   5      127.03      150.73     13.55 o 
 -13   6   5        9.62        8.20      9.66 o 
 -12   6   5       11.91       13.48      7.49 o 
 -11   6   5     1660.83     1703.77     36.71 o 
 -10   6   5      379.70      368.68     13.64 o 
  -9   6   5    10028.68     9903.77    133.84 o 
  -8   6   5     6456.39     6128.54     85.74 o 
  -7   6   5     9326.33     8982.18    101.91 o 
  -6   6   5     5879.13     5909.35     61.43 o 
  -5   6   5     1335.93     1184.43     15.46 o 
  -4   6   5    16048.88    16096.35    455.25 o 
  -3   6   5     1755.63     1758.17     20.64 o 
  -2   6   5     6694.91     6888.49     69.98 o 
  -1   6   5     1308.09     1260.89     15.89 o 
   0   6   5     3622.16     3632.41     39.11 o 
   1   6   5       96.32      131.70      4.69 o 
   2   6   5      273.18      259.43      8.72 o 
   3   6   5       82.32       70.31      6.46 o 
   4   6   5       19.94       16.39      6.38 o 
   5   6   5      669.12      747.27     15.19 o 
   6   6   5     1248.16     1267.00     25.83 o 
   7   6   5     1123.75     1055.22     23.94 o 
   8   6   5     2044.32     2059.35     83.76 o 
   9   6   5      937.49      889.45     28.99 o 
 -13   7   5       94.78      114.62     11.28 o 
 -12   7   5      654.34      645.68     19.68 o 
 -11   7   5      541.07      554.19     17.88 o 
 -10   7   5       73.20       69.67      7.91 o 
  -9   7   5     1905.65     1952.11     34.76 o 
  -8   7   5      826.88      789.68     22.99 o 
  -7   7   5     1217.65     1168.10     23.07 o 
  -6   7   5      371.40      340.04      8.89 o 
  -5   7   5      163.88      181.24     10.33 o 
  -4   7   5        0.48        2.31      2.70 o 
  -3   7   5     2823.24     2742.96     30.44 o 
  -2   7   5      639.86      661.19     10.20 o 
  -1   7   5        1.86        4.21      2.44 o 
   0   7   5       75.22       72.98      3.86 o 
   1   7   5      121.97      133.25      5.04 o 
   2   7   5        1.56       -1.71      3.43 o 
   3   7   5        2.44        5.23      4.79 o 
   4   7   5     2922.51     2573.98     41.68 o 
   5   7   5     1610.09     1611.91     46.93 o 
   6   7   5       90.33      100.02      8.50 o 
   7   7   5       12.79        5.54      6.70 o 
   8   7   5       24.19       25.48      9.85 o 
 -12   8   5       22.07       22.04      8.31 o 
 -11   8   5      452.71      486.46     17.20 o 
 -10   8   5      381.94      384.12     17.74 o 
  -9   8   5     4099.33     3800.64     58.67 o 
  -8   8   5     1027.90      925.73     20.95 o 
  -7   8   5     2058.45     2002.07     35.66 o 
  -6   8   5     4903.30     4719.74     67.34 o 
  -5   8   5     5748.53     5485.78    133.06 o 
  -4   8   5     3608.58     3588.26     54.94 o 
  -3   8   5     3158.24     3110.25     39.63 o 
  -2   8   5      222.51      213.71      6.87 o 
  -1   8   5     4325.73     4264.11     53.81 o 
   0   8   5      510.55      503.20     10.73 o 
   1   8   5       13.39       11.69      3.90 o 
   2   8   5      378.94      389.08     12.59 o 
   3   8   5       15.96       22.24      7.44 o 
   4   8   5     1748.99     1711.34     31.36 o 
   5   8   5       66.29       99.93      8.83 o 
   6   8   5        7.90       15.60      6.92 o 
   7   8   5       39.05       49.72      8.98 o 
   8   8   5      369.97      385.83     19.51 o 
 -12   9   5      805.36      832.40     23.78 o 
 -11   9   5      231.04      262.96     13.80 o 
 -10   9   5     1549.37     1595.78     32.16 o 
  -9   9   5      130.48      138.61      9.71 o 
  -8   9   5     1124.50     1114.68     24.04 o 
  -7   9   5      554.33      529.62     29.83 o 
  -6   9   5      124.39      133.48     10.89 o 
  -5   9   5      325.97      353.44     14.30 o 
  -4   9   5      416.15      343.22     16.99 o 
  -3   9   5     2367.30     2463.35     39.72 o 
  -2   9   5     3901.09     3697.30     55.73 o 
  -1   9   5     3522.84     3654.40     66.21 o 
   0   9   5      179.16      149.21      8.34 o 
   1   9   5      940.25      931.73     20.27 o 
   2   9   5      268.83      274.72     10.96 o 
   3   9   5     3368.82     3382.23     52.55 o 
   4   9   5      105.73      103.01      8.63 o 
   5   9   5       99.37       92.97      9.57 o 
   6   9   5      355.82      334.11     14.26 o 
   7   9   5       73.50       79.82      9.94 o 
 -11  10   5       14.06       20.91      8.53 o 
 -10  10   5        1.12       -2.05      7.24 o 
  -9  10   5       44.98       55.03      7.87 o 
  -8  10   5       28.84       29.44      6.90 o 
  -7  10   5     1640.11     1465.66    101.60 o 
  -6  10   5       56.83       47.26      9.19 o 
  -5  10   5       15.91       19.19      7.78 o 
  -4  10   5       71.91       60.04      6.75 o 
  -3  10   5     2567.89     2533.08     41.61 o 
  -2  10   5     1879.17     1869.22     33.24 o 
  -1  10   5     2162.42     2047.25     35.79 o 
   0  10   5      476.91      520.44     15.29 o 
   1  10   5      321.98      330.86     22.74 o 
   2  10   5      177.62      164.04     12.75 o 
   3  10   5      347.12      327.81     18.90 o 
   4  10   5       11.75       -2.69      8.61 o 
   5  10   5       66.54       57.05     18.66 o 
   6  10   5      356.67      375.88     15.49 o 
 -10  11   5      374.37      391.85     20.36 o 
  -9  11   5      122.73      115.40     13.16 o 
  -8  11   5      130.54      115.08     12.34 o 
  -7  11   5      450.00      418.87     20.07 o 
  -6  11   5      111.43      126.70     22.97 o 
  -5  11   5      412.86      442.63     19.12 o 
  -4  11   5        4.34       16.56      8.19 o 
  -3  11   5        4.51        5.01      6.03 o 
  -2  11   5     1095.71     1145.90     24.62 o 
  -1  11   5       40.95       56.35      7.93 o 
   0  11   5     2518.53     2540.19     43.26 o 
   1  11   5     1005.95     1068.68     23.97 o 
   2  11   5      890.07      942.51     29.40 o 
   3  11   5      612.44      611.07     52.35 o 
   4  11   5      514.63      521.02     22.97 o 
   5  11   5      686.58      649.09     25.49 o 
   6  11   5      341.03      335.73     20.33 o 
  -9  12   5      224.10      219.35     19.48 o 
  -8  12   5      315.81      307.88     18.49 o 
  -7  12   5      227.20      204.70     15.01 o 
  -6  12   5       73.87       67.35     10.85 o 
  -5  12   5      234.47      234.52     15.01 o 
  -4  12   5      220.18      198.68     13.77 o 
  -3  12   5       22.84       27.68      7.76 o 
  -2  12   5      196.96      220.50     11.75 o 
  -1  12   5        6.34        7.82      6.70 o 
   0  12   5      104.45      114.32      9.73 o 
   1  12   5        0.60       -0.78     10.18 o 
   2  12   5        2.08       -2.48      9.19 o 
   3  12   5        7.31        5.53      9.87 o 
   4  12   5      277.60      273.95     18.49 o 
  -7  13   5      219.88      196.28     15.83 o 
  -6  13   5      435.58      439.95     21.18 o 
  -5  13   5       29.06       17.24     10.48 o 
  -4  13   5      510.82      501.16     21.59 o 
  -3  13   5        3.83        0.47      8.42 o 
  -2  13   5      484.15      487.71     19.26 o 
  -1  13   5      462.04      452.22     16.90 o 
   0  13   5      326.02      346.40     26.81 o 
   1  13   5      665.58      669.47     39.26 o 
   2  13   5      950.98     1004.72     32.65 o 
   3  13   5      264.23      279.42     18.51 o 
  -5  14   5      146.55      149.52     19.48 o 
  -4  14   5      144.92      143.11     15.12 o 
  -3  14   5      133.99      144.21     15.01 o 
  -2  14   5      243.83      224.38     17.16 o 
  -1  14   5       94.77      101.64     10.97 o 
   0  14   5        3.35        6.12     11.08 o 
   1  14   5      165.43      162.80     16.39 o 
 -15   0   6        3.15       -5.23     13.38 o 
 -14   0   6      856.03      928.88     40.13 o 
 -13   0   6      313.89      244.29     20.36 o 
 -12   0   6      868.80      880.60     34.90 o 
 -11   0   6      482.57      465.89     23.27 o 
 -10   0   6     2640.82     2614.47     69.22 o 
  -9   0   6     1539.78     1541.92     44.20 o 
  -8   0   6      115.32      141.92     11.05 o 
  -7   0   6    10672.00    10853.38    235.56 o 
  -6   0   6     2218.22     1740.26     44.79 o 
  -5   0   6      156.93      113.42      8.14 o 
  -4   0   6     1436.94     1585.55     39.55 o 
  -3   0   6       16.26       15.12      4.07 o 
  -2   0   6     1599.47     1493.60     27.70 o 
  -1   0   6     2183.63     1864.55     28.75 o 
   0   0   6     1816.11     2026.20     30.79 o 
   1   0   6      215.65      270.95      6.47 o 
   2   0   6     3411.43     3633.69     49.98 o 
   3   0   6      250.39      325.04     11.72 o 
   4   0   6     1969.44     1882.97     37.22 o 
   5   0   6     3135.34     3196.92     58.40 o 
   6   0   6     4442.47     4440.23    111.09 o 
   7   0   6       12.24       22.10     11.05 o 
   8   0   6    10223.89    10138.54    234.40 o 
   9   0   6     1784.79     1774.58     60.49 o 
 -15   1   6        1.03       -6.83     13.67 o 
 -14   1   6        7.27       12.97     17.45 o 
 -13   1   6       38.55       38.71      9.66 o 
 -12   1   6      115.52      107.91     10.67 o 
 -11   1   6     4947.81     4791.75     82.66 o 
 -10   1   6      181.24      152.91      9.66 o 
  -9   1   6      973.63      952.35     22.62 o 
  -8   1   6      536.89      527.59     14.79 o 
  -7   1   6     5234.74     5597.87     89.25 o 
  -6   1   6     2510.97     3086.93     51.41 o 
  -5   1   6     9658.66     9929.04    151.35 o 
  -4   1   6     5049.26     5289.59     82.87 o 
  -3   1   6       18.25        8.49      2.11 o 
  -2   1   6       24.86       28.09      2.30 o 
  -1   1   6     2678.15     2799.24     29.67 o 
   0   1   6      563.52      721.50     10.32 o 
   1   1   6      359.41      416.46      7.22 o 
   2   1   6     2923.48     2967.09     32.70 o 
   3   1   6      256.99      253.63      6.33 o 
   4   1   6     1023.99     1111.08     17.17 o 
   5   1   6      138.26      135.56      6.49 o 
   6   1   6        8.26       -0.97      4.70 o 
   7   1   6      972.98      941.98     26.73 o 
   8   1   6      309.91      352.72     17.48 o 
   9   1   6        7.35        7.28      9.25 o 
 -15   2   6       81.15       78.13     12.34 o 
 -14   2   6        3.58        6.98      9.05 o 
 -13   2   6      194.49      229.89     14.38 o 
 -12   2   6      108.01      103.14     18.90 o 
 -11   2   6      724.26      678.88     20.33 o 
 -10   2   6       87.43       96.09      8.01 o 
  -9   2   6     4438.80     4358.42     73.61 o 
  -8   2   6     3071.62     2972.43     51.80 o 
  -7   2   6    12494.15    13110.98    200.09 o 
  -6   2   6     4193.43     4339.36     69.90 o 
  -5   2   6     4181.17     4031.43     64.77 o 
  -4   2   6      397.03      232.70      5.64 o 
  -3   2   6     7181.94     6961.66     70.01 o 
  -2   2   6       33.53       29.31      2.44 o 
  -1   2   6     1700.99     2018.11     33.92 o 
   0   2   6       12.31       14.93      2.41 o 
   1   2   6     2000.79     2044.32     26.14 o 
   2   2   6     1459.44     1564.97     19.23 o 
   3   2   6     2327.50     2346.07     27.40 o 
   4   2   6      259.36      219.05      6.50 o 
   5   2   6     1395.03     1285.41     33.04 o 
   6   2   6      307.01      287.76     11.58 o 
   7   2   6      116.18      115.82      8.60 o 
   8   2   6     1245.25     1275.06     33.15 o 
   9   2   6      255.77      250.34     29.37 o 
 -14   3   6      349.67      335.02     17.89 o 
 -13   3   6      298.66      295.57     16.02 o 
 -12   3   6     1465.16     1440.87     33.84 o 
 -11   3   6      227.14      225.24     12.50 o 
 -10   3   6      217.27      207.69     10.85 o 
  -9   3   6      162.21      188.99     10.02 o 
  -8   3   6      557.30      587.98     14.00 o 
  -7   3   6      591.74      623.18     21.74 o 
  -6   3   6       53.61       79.07      4.62 o 
  -5   3   6      696.65      814.79     12.66 o 
  -4   3   6    10077.54    11058.36    109.64 o 
  -3   3   6       10.38       28.47      6.28 o 
  -2   3   6      969.70      963.10     12.33 o 
  -1   3   6    13864.11    14342.57    140.96 o 
   0   3   6    12990.12    13135.35    144.47 o 
   1   3   6      978.43      882.29     13.87 o 
   2   3   6     1658.29     1827.85     21.34 o 
   3   3   6      537.13      518.78     10.74 o 
   4   3   6      655.53      707.32     17.97 o 
   5   3   6      804.12      761.96     14.86 o 
   6   3   6     1626.09     1621.69     29.65 o 
   7   3   6      243.60      246.19     11.74 o 
   8   3   6      322.63      361.66     30.83 o 
   9   3   6       12.62       15.87     10.07 o 
 -14   4   6      122.59      153.55     19.78 o 
 -13   4   6       21.68       47.55      9.50 o 
 -12   4   6       23.87       25.32      7.95 o 
 -11   4   6      557.10      578.82     21.52 o 
 -10   4   6      641.79      599.25     18.04 o 
  -9   4   6      869.91      875.39     18.17 o 
  -8   4   6      422.28      386.49     10.83 o 
  -7   4   6     1760.97     1793.66     24.64 o 
  -6   4   6     1277.22     1246.97     18.22 o 
  -5   4   6     1096.96     1178.23     16.96 o 
  -4   4   6     1817.09     1865.01     21.63 o 
  -3   4   6      467.71      467.67     14.20 o 
  -2   4   6       11.76       18.70      2.26 o 
  -1   4   6     3695.12     4146.36     43.43 o 
   0   4   6      921.29     1042.77     13.52 o 
   1   4   6     1315.78     1265.77     15.90 o 
   2   4   6     2787.17     2874.38     41.92 o 
   3   4   6      617.27      601.89     14.07 o 
   4   4   6      709.96      632.11     32.95 o 
   5   4   6     2947.52     2825.97     37.99 o 
   6   4   6      967.95      984.51     21.60 o 
   7   4   6     1092.74     1098.03     23.83 o 
   8   4   6        2.71        1.09      6.61 o 
   9   4   6      632.97      625.16     24.22 o 
 -14   5   6     3056.02     3136.83     66.57 o 
 -13   5   6     4901.37     4819.50     90.60 o 
 -12   5   6     1274.69     1254.77     33.25 o 
 -11   5   6     2168.82     2089.90     31.31 o 
 -10   5   6      208.24      186.23      8.09 o 
  -9   5   6     2196.16     2137.29     30.11 o 
  -8   5   6      828.81      823.10     14.81 o 
  -7   5   6       74.03       82.40      4.77 o 
  -6   5   6      750.38      849.20     12.45 o 
  -5   5   6     1587.32     1750.69     23.33 o 
  -4   5   6     2421.38     2559.38     28.62 o 
  -3   5   6     7773.35     7620.28     77.08 o 
  -2   5   6    11496.37    11709.19    131.01 o 
  -1   5   6     9757.87     9637.66    108.86 o 
   0   5   6      729.42      592.44     10.68 o 
   1   5   6     1083.92     1104.86     16.52 o 
   2   5   6     2772.66     2681.37     40.69 o 
   3   5   6     4801.87     4713.57    172.19 o 
   4   5   6     3096.99     3024.19     39.71 o 
   5   5   6       73.35       71.68      9.32 o 
   6   5   6     1092.48     1025.80     22.23 o 
   7   5   6      109.42      111.46      9.10 o 
   8   5   6        3.41        1.94      6.95 o 
   9   5   6       21.49       29.66     15.70 o 
 -14   6   6      135.83      162.27     15.12 o 
 -13   6   6       13.59       23.82      9.25 o 
 -12   6   6       26.63       22.70      7.48 o 
 -11   6   6      472.73      477.10     16.00 o 
 -10   6   6     1083.92     1094.85     24.25 o 
  -9   6   6      379.78      388.30     16.53 o 
  -8   6   6      940.20      952.15     20.31 o 
  -7   6   6       32.90       31.83      4.19 o 
  -6   6   6      830.57      926.34     13.41 o 
  -5   6   6      633.38      659.88     10.49 o 
  -4   6   6     1108.03     1229.08     21.76 o 
  -3   6   6     2937.06     2821.40     35.25 o 
  -2   6   6      234.37      270.02      6.19 o 
  -1   6   6     8501.04     9219.17     92.82 o 
   0   6   6      930.14     1047.25     14.31 o 
   1   6   6        2.21        5.85      2.75 o 
   2   6   6      330.20      383.61     11.68 o 
   3   6   6      212.01      230.19      9.86 o 
   4   6   6     1433.07     1376.71     49.29 o 
   5   6   6      201.09      208.41     10.40 o 
   6   6   6       25.41       39.93      7.01 o 
   7   6   6      114.12      134.20     12.54 o 
   8   6   6      366.82      425.96     19.94 o 
 -13   7   6     1188.47     1250.47     29.37 o 
 -12   7   6      888.02      851.98     22.90 o 
 -11   7   6       61.75       91.04      9.21 o 
 -10   7   6      122.24      124.72      9.49 o 
  -9   7   6     1639.04     1533.66     29.14 o 
  -8   7   6       28.76       42.11      8.28 o 
  -7   7   6       10.15        7.58      4.95 o 
  -6   7   6       91.80       97.65      5.67 o 
  -5   7   6       30.86       26.93      4.23 o 
  -4   7   6     4340.23     4037.53     48.93 o 
  -3   7   6     3889.12     3862.22     41.54 o 
  -2   7   6     3652.19     3600.57     39.14 o 
  -1   7   6     7906.10     8114.43     82.70 o 
   0   7   6     8606.72     8515.35     86.76 o 
   1   7   6     3506.17     3450.32     38.40 o 
   2   7   6     3949.02     3910.21     57.53 o 
   3   7   6     2873.94     2784.34     44.04 o 
   4   7   6     3067.19     2928.18     46.72 o 
   5   7   6      532.66      508.06     17.89 o 
   6   7   6      281.14      256.19     12.42 o 
   7   7   6       26.59       40.71     10.28 o 
   8   7   6       50.91       50.98     11.30 o 
 -13   8   6      211.96      215.76     13.84 o 
 -12   8   6      618.97      560.94     19.02 o 
 -11   8   6      397.80      397.44     15.59 o 
 -10   8   6       66.95       58.00      8.35 o 
  -9   8   6        9.39       15.37      6.49 o 
  -8   8   6      553.76      599.48     16.50 o 
  -7   8   6     1908.24     1815.47     31.65 o 
  -6   8   6     4958.27     4821.03     68.58 o 
  -5   8   6      144.47      134.35      7.71 o 
  -4   8   6      168.33      177.74     11.42 o 
  -3   8   6     1537.05     1587.22     27.87 o 
  -2   8   6      162.60      169.74      6.86 o 
  -1   8   6       89.09       92.98      5.16 o 
   0   8   6      166.75      176.24      6.95 o 
   1   8   6        8.02        4.38      4.57 o 
   2   8   6     1022.42      957.90     20.57 o 
   3   8   6      740.65      771.63     18.72 o 
   4   8   6        3.71        3.16      5.91 o 
   5   8   6     2371.49     2192.40     46.97 o 
   6   8   6       70.18       70.88      9.02 o 
   7   8   6      413.18      426.68     20.93 o 
 -12   9   6      172.91      165.45     12.31 o 
 -11   9   6      820.26      762.75     21.65 o 
 -10   9   6      385.16      399.31     15.26 o 
  -9   9   6      261.56      253.86     17.20 o 
  -8   9   6      781.23      762.16     19.17 o 
  -7   9   6      348.29      328.83     12.06 o 
  -6   9   6      347.41      355.19     29.66 o 
  -5   9   6       11.47       12.73      4.39 o 
  -4   9   6      448.68      442.74     13.60 o 
  -3   9   6        7.07       10.85      6.94 o 
  -2   9   6     2855.21     2861.45     45.18 o 
  -1   9   6     1278.55     1313.59     37.62 o 
   0   9   6       80.38       72.19      6.90 o 
   1   9   6      322.43      311.91     15.42 o 
   2   9   6     1000.04     1053.16     29.02 o 
   3   9   6     1056.26     1028.94     22.83 o 
   4   9   6      438.35      393.29     16.89 o 
   5   9   6        3.69        8.85      7.00 o 
   6   9   6        4.53        2.26      7.33 o 
   7   9   6       76.74       91.70     10.74 o 
 -11  10   6      140.25      147.37     11.51 o 
 -10  10   6      517.92      517.57     17.70 o 
  -9  10   6      250.36      229.76     11.86 o 
  -8  10   6     1169.10     1143.40     33.98 o 
  -7  10   6     3776.86     3571.50     70.33 o 
  -6  10   6      443.72      423.27     17.89 o 
  -5  10   6      310.80      318.51     15.63 o 
  -4  10   6       76.69       76.90     11.21 o 
  -3  10   6      617.02      606.26     16.41 o 
  -2  10   6     3894.31     3832.05     58.62 o 
  -1  10   6      105.69      109.49      8.35 o 
   0  10   6      225.31      226.15     10.96 o 
   1  10   6      127.52      116.50     11.63 o 
   2  10   6     1280.54     1277.39     34.90 o 
   3  10   6      589.74      603.62     22.82 o 
   4  10   6      984.64      989.29     45.08 o 
   5  10   6      346.93      320.42     14.62 o 
   6  10   6      705.43      757.87     22.06 o 
 -10  11   6        0.53        3.17      9.66 o 
  -9  11   6       20.65        9.71      9.66 o 
  -8  11   6       36.85       34.98     10.07 o 
  -7  11   6      532.55      578.15     22.62 o 
  -6  11   6      431.10      441.19     23.27 o 
  -5  11   6      376.96      366.13     17.48 o 
  -4  11   6     1000.66      968.16     21.91 o 
  -3  11   6      572.81      569.61     27.87 o 
  -2  11   6      521.72      521.49     16.00 o 
  -1  11   6      752.93      729.76     19.92 o 
   0  11   6        2.90       11.63      8.64 o 
   1  11   6      313.55      348.66     18.30 o 
   2  11   6       49.69       63.91     13.67 o 
   3  11   6      318.68      331.29     18.91 o 
   4  11   6      400.14      463.44     32.57 o 
   5  11   6       16.57       13.51     10.43 o 
  -9  12   6      999.68     1021.02     33.15 o 
  -8  12   6     1823.57     1748.69     44.21 o 
  -7  12   6     2015.09     1928.78     62.53 o 
  -6  12   6      557.11      561.01     22.41 o 
  -5  12   6       34.85       30.54      9.87 o 
  -4  12   6      119.49      122.91     11.91 o 
  -3  12   6     1208.65     1232.28     43.92 o 
  -2  12   6      452.94      465.92     16.11 o 
  -1  12   6      152.78      171.25     10.97 o 
   0  12   6        8.77       15.50     15.70 o 
   1  12   6      237.88      222.37     15.83 o 
   2  12   6      107.01      143.53     14.18 o 
   3  12   6      251.13      236.86     17.67 o 
   4  12   6       25.53       37.52     11.93 o 
  -7  13   6       39.60       28.61     10.85 o 
  -6  13   6      661.34      633.82     25.08 o 
  -5  13   6       55.15       51.91     10.89 o 
  -4  13   6       54.77       70.38     12.13 o 
  -3  13   6      160.65      145.79     13.36 o 
  -2  13   6      167.60      151.63     11.10 o 
  -1  13   6      259.21      267.32     17.22 o 
   0  13   6      247.14      289.61     29.95 o 
   1  13   6      265.85      253.70     17.48 o 
   2  13   6      281.86      257.71     34.32 o 
  -5  14   6      392.59      375.15     20.77 o 
  -4  14   6      231.60      222.95     16.86 o 
  -3  14   6      207.54      229.19     17.06 o 
  -2  14   6      188.74      208.99     13.19 o 
  -1  14   6       45.19       78.51     13.36 o 
   0  14   6       41.57       41.62     12.32 o 
 -15   1   7      949.91      990.97     29.82 o 
 -14   1   7      250.66      266.95     16.24 o 
 -13   1   7     3102.99     3260.83     80.56 o 
 -12   1   7     1920.37     1976.03     41.73 o 
 -11   1   7     1250.70     1272.08     29.80 o 
 -10   1   7      338.95      336.69     13.36 o 
  -9   1   7      705.11      803.56     19.94 o 
  -8   1   7        4.21        8.17      4.30 o 
  -7   1   7      367.88      422.01     12.34 o 
  -6   1   7     3076.35     3179.49     53.05 o 
  -5   1   7     2338.75     2071.70     42.46 o 
  -4   1   7     6204.22     5955.00     93.36 o 
  -3   1   7     2080.33     2063.52     30.06 o 
  -2   1   7     5163.88     5088.30     58.47 o 
  -1   1   7     3895.23     3735.55     54.18 o 
   0   1   7     8851.45     8878.00     89.45 o 
   1   1   7     8453.35     8326.62     84.53 o 
   2   1   7      433.05      408.86      7.97 o 
   3   1   7     3514.15     3496.38     43.98 o 
   4   1   7     2506.66     2419.07     32.86 o 
   5   1   7      231.39      232.86     10.18 o 
   6   1   7        2.76        0.75      6.54 o 
   7   1   7      663.13      677.89     35.19 o 
   8   1   7      969.49      881.45     28.17 o 
   9   1   7       89.10      112.70     13.96 o 
 -15   2   7       27.21       17.88     10.02 o 
 -14   2   7        1.31       14.37     10.18 o 
 -13   2   7      615.83      581.00     21.81 o 
 -12   2   7       43.11       31.33      8.01 o 
 -11   2   7      756.00      807.03     22.39 o 
 -10   2   7      110.21      128.94     20.65 o 
  -9   2   7     3188.35     3200.75     56.33 o 
  -8   2   7     3173.49     3001.07     52.02 o 
  -7   2   7    11146.75    12081.48    185.07 o 
  -6   2   7      242.25      247.99      8.84 o 
  -5   2   7       89.87      174.02      9.02 o 
  -4   2   7     4010.21     3765.40     44.51 o 
  -3   2   7     9188.79     9305.42    103.71 o 
  -2   2   7        2.63        7.05      2.23 o 
  -1   2   7      158.85      197.36      5.85 o 
   0   2   7      835.20      854.73     13.54 o 
   1   2   7       24.73       24.79      4.03 o 
   2   2   7        1.58        4.21      2.67 o 
   3   2   7        8.38        9.07      3.06 o 
   4   2   7      223.46      215.17      7.99 o 
   5   2   7       20.42       19.57      5.48 o 
   6   2   7      421.63      436.42     14.28 o 
   7   2   7      429.06      463.00     19.33 o 
   8   2   7        5.28       17.93      9.25 o 
   9   2   7       21.93       21.52     10.28 o 
 -15   3   7       85.08       64.01     11.72 o 
 -14   3   7      180.92      177.41     27.34 o 
 -13   3   7      443.58      463.14     22.10 o 
 -12   3   7      747.17      779.01     22.93 o 
 -11   3   7       23.46       26.65      6.70 o 
 -10   3   7      137.30      131.18      8.94 o 
  -9   3   7       74.31       60.99      6.98 o 
  -8   3   7       34.84       43.48      5.54 o 
  -7   3   7      286.01      260.44     13.27 o 
  -6   3   7      176.14      172.30      5.77 o 
  -5   3   7      691.96      965.58     13.17 o 
  -4   3   7     9196.62    10126.34    101.02 o 
  -3   3   7     6265.57     6552.68     66.67 o 
  -2   3   7     4185.48     4026.13     42.29 o 
  -1   3   7     2005.29     1977.16     25.03 o 
   0   3   7     8033.63     8385.16     94.65 o 
   1   3   7      125.41       91.37      4.77 o 
   2   3   7     2854.82     2904.11     36.98 o 
   3   3   7     1559.50     1557.28     22.93 o 
   4   3   7     1720.74     1670.55     29.20 o 
   5   3   7      281.78      276.90     11.51 o 
   6   3   7       80.34       87.89      8.02 o 
   7   3   7      410.93      414.11     15.08 o 
   8   3   7       68.75       73.73     11.30 o 
 -14   4   7       88.49      101.21     17.45 o 
 -13   4   7      795.83      797.23     26.76 o 
 -12   4   7      581.92      633.36     20.28 o 
 -11   4   7      436.79      386.73     15.15 o 
 -10   4   7     2217.88     2105.53     41.07 o 
  -9   4   7     3842.39     3799.24     54.38 o 
  -8   4   7     2298.89     2272.66     30.76 o 
  -7   4   7     6655.16     6669.63     77.07 o 
  -6   4   7     6392.13     6105.68     70.46 o 
  -5   4   7     6159.48     5688.56     59.05 o 
  -4   4   7    12958.01    13146.30    130.42 o 
  -3   4   7     3720.69     3948.63     41.87 o 
  -2   4   7     3874.20     3790.70     40.26 o 
  -1   4   7     7472.22     8129.52     82.01 o 
   0   4   7     2566.53     2607.41     59.34 o 
   1   4   7      136.37      131.96      6.56 o 
   2   4   7      564.97      567.23     11.73 o 
   3   4   7     1383.73     1292.73     20.38 o 
   4   4   7      371.45      336.02      9.93 o 
   5   4   7      292.70      307.67     11.85 o 
   6   4   7      494.01      504.96     15.75 o 
   7   4   7     2277.78     2229.12     39.28 o 
   8   4   7      577.00      600.95     23.02 o 
 -14   5   7       78.71       82.64     13.67 o 
 -13   5   7      427.45      444.19     20.55 o 
 -12   5   7       97.09      100.01     11.72 o 
 -11   5   7     1367.42     1362.89     26.43 o 
 -10   5   7     1527.36     1466.56     23.66 o 
  -9   5   7      977.84      900.09     16.41 o 
  -8   5   7      121.54      104.69      6.46 o 
  -7   5   7      177.80      192.97     10.12 o 
  -6   5   7      876.82      928.84     15.77 o 
  -5   5   7      154.41      157.56      5.25 o 
  -4   5   7     2636.74     2795.07     31.14 o 
  -3   5   7      120.49      112.74      8.64 o 
  -2   5   7      780.74      751.94     12.96 o 
  -1   5   7     5608.12     5828.19     60.31 o 
   0   5   7     5702.22     5793.47    101.34 o 
   1   5   7      191.71      183.40      8.14 o 
   2   5   7      103.15       99.27      5.53 o 
   3   5   7      291.11      296.54     12.18 o 
   4   5   7      734.19      684.32     16.87 o 
   5   5   7      593.08      548.73     18.70 o 
   6   5   7       28.11       24.44      6.70 o 
   7   5   7       53.99       60.80     10.35 o 
   8   5   7       91.13       77.55     12.13 o 
 -14   6   7     1013.81      947.83     31.22 o 
 -13   6   7     1181.18     1152.61     77.07 o 
 -12   6   7     1302.61     1357.80     35.72 o 
 -11   6   7      142.41      157.11     10.57 o 
 -10   6   7     9748.21    10034.10    136.41 o 
  -9   6   7     2972.46     2791.24     44.90 o 
  -8   6   7     5081.36     4875.33     59.02 o 
  -7   6   7     5118.12     5078.64     54.31 o 
  -6   6   7     6292.50     6695.30     69.46 o 
  -5   6   7      738.74      722.53     11.41 o 
  -4   6   7     2474.96     2341.84     27.05 o 
  -3   6   7      315.78      287.83     10.16 o 
  -2   6   7      210.48      189.13      6.97 o 
  -1   6   7      470.52      489.33      8.99 o 
   0   6   7      128.85      138.42      7.85 o 
   1   6   7       98.78      121.89      5.84 o 
   2   6   7      365.75      320.61     20.06 o 
   3   6   7     1657.39     1593.40     28.85 o 
   4   6   7       83.99      106.14      8.23 o 
   5   6   7      658.21      731.31     15.89 o 
   6   6   7     1388.11     1316.72     44.79 o 
   7   6   7     1990.99     1956.09     45.65 o 
   8   6   7      690.04      649.10     25.08 o 
 -13   7   7        9.86       12.72     10.07 o 
 -12   7   7        0.61       -0.72      7.16 o 
 -11   7   7       29.76       27.52      7.33 o 
 -10   7   7      264.12      274.61     12.34 o 
  -9   7   7       44.43       36.75      6.60 o 
  -8   7   7      173.38      177.20     11.15 o 
  -7   7   7       42.41       39.05      6.87 o 
  -6   7   7      785.47      837.27     18.22 o 
  -5   7   7      407.76      359.22     15.70 o 
  -4   7   7     1313.14     1339.73     19.86 o 
  -3   7   7       83.34       96.27      4.35 o 
  -2   7   7     1122.26     1207.26     16.28 o 
  -1   7   7       20.83       25.24      3.39 o 
   0   7   7      109.73       95.60      4.78 o 
   1   7   7       14.64       19.29      5.74 o 
   2   7   7     1463.95     1516.67     27.71 o 
   3   7   7       22.72       25.31      6.13 o 
   4   7   7       41.50       97.86     30.47 o 
   5   7   7      189.40      168.18     10.25 o 
   6   7   7        0.22       -4.21      8.42 o 
   7   7   7        0.17       -4.42      8.84 o 
 -13   8   7      506.65      478.50     27.05 o 
 -12   8   7      274.44      274.21     13.99 o 
 -11   8   7      365.16      363.69     15.18 o 
 -10   8   7     2293.83     2228.62     39.75 o 
  -9   8   7     5040.41     4932.25     96.23 o 
  -8   8   7     1147.93     1146.20     23.84 o 
  -7   8   7      750.54      717.90     17.28 o 
  -6   8   7     1770.07     1788.48     33.25 o 
  -5   8   7     2288.29     2339.64     47.47 o 
  -4   8   7      261.67      260.51      8.40 o 
  -3   8   7      724.73      760.43     14.22 o 
  -2   8   7       96.02      100.55      5.66 o 
  -1   8   7      307.62      335.24      9.07 o 
   0   8   7        0.29        0.76      5.25 o 
   1   8   7       12.03       13.51      5.30 o 
   2   8   7      458.14      439.09     14.18 o 
   3   8   7      750.94      676.29     17.86 o 
   4   8   7      262.72      311.55     13.17 o 
   5   8   7      294.64      286.96     13.42 o 
   6   8   7      384.57      413.87     19.73 o 
   7   8   7      483.14      490.38     24.43 o 
 -12   9   7      347.03      345.98     16.06 o 
 -11   9   7        2.92        1.52      7.32 o 
 -10   9   7      122.25      110.28      9.65 o 
  -9   9   7     1972.33     1974.36     35.99 o 
  -8   9   7      871.48      885.48     20.79 o 
  -7   9   7      515.18      530.91     15.10 o 
  -6   9   7       99.47       82.27     13.67 o 
  -5   9   7     1135.42     1103.41     21.94 o 
  -4   9   7     2250.97     2216.20     37.14 o 
  -3   9   7      412.74      416.10     13.19 o 
  -2   9   7      976.73      957.60     23.36 o 
  -1   9   7      569.19      616.47     30.59 o 
   0   9   7      868.86      901.50     27.34 o 
   1   9   7      969.06      931.57     23.12 o 
   2   9   7      344.29      322.07     12.84 o 
   3   9   7      720.98      738.62     19.36 o 
   4   9   7       36.84       36.42      8.00 o 
   5   9   7        3.25       -0.12      7.04 o 
   6   9   7        4.26        1.55      9.08 o 
 -11  10   7       26.60       31.25      8.53 o 
 -10  10   7       95.33      109.56      9.99 o 
  -9  10   7     2596.16     2541.07     43.96 o 
  -8  10   7       46.67       54.65      8.91 o 
  -7  10   7     1171.83     1090.98     30.43 o 
  -6  10   7     1480.38     1411.68     35.15 o 
  -5  10   7       66.36       87.38     27.34 o 
  -4  10   7      337.33      340.50     12.70 o 
  -3  10   7       10.15        5.06      5.69 o 
  -2  10   7     1373.95     1383.73     27.04 o 
  -1  10   7      221.23      214.66     14.82 o 
   0  10   7       48.24       47.48      9.66 o 
   1  10   7       10.59       20.64      9.25 o 
   2  10   7      471.54      457.64     26.76 o 
   3  10   7      273.49      312.21     23.56 o 
   4  10   7        6.48       13.24     16.58 o 
   5  10   7       29.65       41.26      8.87 o 
 -10  11   7      250.28      267.01     17.89 o 
  -9  11   7        3.80        7.97     10.76 o 
  -8  11   7      506.68      429.34     20.56 o 
  -7  11   7      131.35      123.11     12.13 o 
  -6  11   7      148.96      141.59     13.09 o 
  -5  11   7      625.23      588.71     22.10 o 
  -4  11   7     1523.27     1501.64     29.53 o 
  -3  11   7     1924.55     1870.68     34.55 o 
  -2  11   7       52.85      114.04     29.90 o 
  -1  11   7      984.07     1060.62     30.62 o 
   0  11   7     2058.58     2085.52     47.91 o 
   1  11   7     1330.74     1361.20     41.59 o 
   2  11   7      552.22      536.96     23.03 o 
   3  11   7      957.69      956.11     42.17 o 
   4  11   7      252.14      302.35     18.90 o 
  -9  12   7        1.18        5.21     10.48 o 
  -8  12   7       83.07       71.96     11.72 o 
  -7  12   7       11.10       10.87      9.66 o 
  -6  12   7        0.57       -4.32      8.64 o 
  -5  12   7       34.61       31.82      9.25 o 
  -4  12   7       42.33       28.80      9.66 o 
  -3  12   7       28.46       25.46      7.80 o 
  -2  12   7      392.38      381.76     15.09 o 
  -1  12   7       11.47       -4.21      8.42 o 
   0  12   7       78.14       79.86     12.13 o 
   1  12   7       95.92      107.83     12.95 o 
   2  12   7       61.11       45.37     11.91 o 
   3  12   7        9.57        8.77     14.54 o 
  -7  13   7      136.29      124.81     13.77 o 
  -6  13   7        4.99       11.00      9.66 o 
  -5  13   7       94.38       73.65     11.92 o 
  -4  13   7      450.23      459.20     20.33 o 
  -3  13   7     1358.35     1420.80     51.79 o 
  -2  13   7     1063.98     1101.66     32.83 o 
  -1  13   7      895.78      918.07     31.99 o 
   0  13   7      450.39      441.65     28.21 o 
   1  13   7      368.16      395.92     21.80 o 
  -4  14   7       67.35       60.77     12.54 o 
  -3  14   7       59.42       33.68     11.49 o 
  -2  14   7       54.95       51.26     12.34 o 
 -15   0   8       53.82       46.53     14.54 o 
 -14   0   8      211.20      190.20     19.19 o 
 -13   0   8      408.58      442.63     25.01 o 
 -12   0   8       38.58       37.22     11.05 o 
 -11   0   8      200.79      199.50     16.29 o 
 -10   0   8     2150.62     1970.01     54.67 o 
  -9   0   8    16047.60    15686.79    339.68 o 
  -8   0   8     2366.31     2181.15     56.42 o 
  -7   0   8     9818.05     9880.88    216.37 o 
  -6   0   8      173.24      105.28      8.72 o 
  -5   0   8     2992.33     3167.60     75.03 o 
  -4   0   8     1117.27     1150.48     32.57 o 
  -3   0   8     1086.51     1302.87     36.06 o 
  -2   0   8     3644.09     3738.27     51.42 o 
  -1   0   8      284.79      227.29      7.10 o 
   0   0   8     1894.73     1646.67     27.54 o 
   1   0   8      411.21      326.54     53.22 o 
   2   0   8    14501.72    14541.00    229.91 o 
   3   0   8     3685.66     3571.83     64.36 o 
   4   0   8     4031.15     4054.06     77.94 o 
   5   0   8     1762.51     1795.52     55.84 o 
   6   0   8      743.81      743.33     33.74 o 
   7   0   8     4389.54     4439.07    117.49 o 
   8   0   8      238.33      292.56     25.01 o 
 -15   1   8      128.94      118.05     12.95 o 
 -14   1   8       63.38       70.43     13.09 o 
 -13   1   8     1247.18     1159.06     32.28 o 
 -12   1   8      280.72      268.60     13.77 o 
 -11   1   8     4369.00     4507.52     77.93 o 
 -10   1   8      686.84      694.10     30.83 o 
  -9   1   8      586.07      588.90     20.94 o 
  -8   1   8       65.93       58.87      6.17 o 
  -7   1   8      639.06      657.13     22.39 o 
  -6   1   8     1590.67     1696.38     31.66 o 
  -5   1   8      491.53      502.83     13.16 o 
  -4   1   8       15.35       31.13      6.11 o 
  -3   1   8      611.55      612.05     10.63 o 
  -2   1   8    10015.97    10115.77    112.81 o 
  -1   1   8      586.93      550.35      9.87 o 
   0   1   8      621.57      621.37     13.01 o 
   1   1   8      565.74      539.86      9.41 o 
   2   1   8     1087.33     1088.88     18.10 o 
   3   1   8       27.46       32.69      4.87 o 
   4   1   8      424.34      427.94     11.32 o 
   5   1   8      145.44      145.58      9.83 o 
   6   1   8      195.00      203.82     13.14 o 
   7   1   8       53.31       54.60     10.48 o 
   8   1   8       89.76      117.94     13.57 o 
 -15   2   8      218.21      235.92     16.24 o 
 -14   2   8     1481.97     1500.96     53.80 o 
 -13   2   8     1539.86     1706.67     79.68 o 
 -12   2   8     4213.08     4041.84    177.98 o 
 -11   2   8     1756.95     1593.20     34.33 o 
 -10   2   8       82.79       80.66      7.95 o 
  -9   2   8     2235.02     2103.02     39.87 o 
  -8   2   8    10618.52    10499.88    257.67 o 
  -7   2   8      314.01      207.37      8.84 o 
  -6   2   8     5155.91     5450.45     87.19 o 
  -5   2   8      412.24      426.20     14.36 o 
  -4   2   8     2823.49     2786.76     34.64 o 
  -3   2   8     2174.56     2136.84     39.87 o 
  -2   2   8      892.91      835.69     13.40 o 
  -1   2   8       59.04       42.19      5.21 o 
   0   2   8      752.78      751.68     12.76 o 
   1   2   8      125.26       97.61      4.81 o 
   2   2   8      147.91      188.34      7.92 o 
   3   2   8     4300.54     4249.82     56.75 o 
   4   2   8      905.39      895.81     20.72 o 
   5   2   8      643.30      640.50     17.03 o 
   6   2   8      251.20      229.73     11.52 o 
   7   2   8     1578.68     1612.04     39.67 o 
   8   2   8     1032.66     1192.06     34.34 o 
 -15   3   8      328.74      349.30     18.68 o 
 -14   3   8      281.60      247.40     14.74 o 
 -13   3   8     1199.24     1165.03     30.18 o 
 -12   3   8     1086.28     1043.78     27.06 o 
 -11   3   8      118.49      117.84      9.25 o 
 -10   3   8      137.17      172.40     10.02 o 
  -9   3   8       17.02       10.40      5.03 o 
  -8   3   8      405.83      415.31     14.54 o 
  -7   3   8       24.63       40.65     16.87 o 
  -6   3   8      565.25      563.80     12.23 o 
  -5   3   8     1069.02     1185.32     17.62 o 
  -4   3   8       93.44       50.16      4.13 o 
  -3   3   8     3508.03     3489.57     42.32 o 
  -2   3   8      157.93      119.71      5.86 o 
  -1   3   8     1434.90     1422.81     20.32 o 
   0   3   8     6760.63     6856.38     78.97 o 
   1   3   8     7681.19     7566.26     87.03 o 
   2   3   8      127.35      138.19      6.30 o 
   3   3   8      844.75      847.76     18.57 o 
   4   3   8       28.24       25.98      5.89 o 
   5   3   8      826.46      777.49     19.02 o 
   6   3   8       46.20       54.29      7.94 o 
   7   3   8       86.66       68.27     10.89 o 
   8   3   8      487.88      467.92     21.59 o 
 -15   4   8       15.51       12.80     14.54 o 
 -14   4   8      403.42      414.48     28.50 o 
 -13   4   8        4.38        2.91      7.40 o 
 -12   4   8      144.42      165.08     11.26 o 
 -11   4   8      197.93      187.24     12.21 o 
 -10   4   8       42.50       33.94      6.85 o 
  -9   4   8      244.42      224.55     10.85 o 
  -8   4   8      185.89      200.88      7.27 o 
  -7   4   8      399.97      460.93     10.12 o 
  -6   4   8      117.67       91.04      4.30 o 
  -5   4   8     1717.74     2048.11     24.29 o 
  -4   4   8      364.49      503.04      8.92 o 
  -3   4   8      228.97      182.56      7.74 o 
  -2   4   8      390.44      443.24      8.05 o 
  -1   4   8    17932.57    18664.91    417.00 o 
   0   4   8     1375.39     1302.55     22.80 o 
   1   4   8      529.59      480.80     10.63 o 
   2   4   8      120.26       97.66      5.64 o 
   3   4   8      161.97      154.70      8.45 o 
   4   4   8     2079.05     2007.83     36.61 o 
   5   4   8      652.93      667.70     17.87 o 
   6   4   8      176.75      189.32     14.46 o 
   7   4   8      303.71      318.86     14.07 o 
   8   4   8      175.14      181.02     15.61 o 
 -14   5   8     1554.22     1683.89     43.35 o 
 -13   5   8     1943.68     1901.32     80.56 o 
 -12   5   8      937.18      936.33     47.69 o 
 -11   5   8      526.89      459.53     13.90 o 
 -10   5   8      188.18      204.46      9.49 o 
  -9   5   8       18.99       18.65      4.31 o 
  -8   5   8       13.11       24.50      7.91 o 
  -7   5   8     2700.50     2673.18     34.74 o 
  -6   5   8       86.10       66.46      4.00 o 
  -5   5   8     1264.59     1311.23     19.06 o 
  -4   5   8     1372.82     1332.65     17.42 o 
  -3   5   8     7774.30     7554.42     77.16 o 
  -2   5   8    19213.66    19446.03    191.25 o 
  -1   5   8     3475.66     3747.65     43.14 o 
   0   5   8     1518.28     1548.00     22.65 o 
   1   5   8     1263.62     1205.92     40.26 o 
   2   5   8     3326.23     3303.09     49.17 o 
   3   5   8      640.20      593.23     15.03 o 
   4   5   8     3057.89     3041.19     66.99 o 
   5   5   8        6.11        7.48      6.12 o 
   6   5   8        1.39        1.43      6.47 o 
   7   5   8       17.29        8.03      7.49 o 
 -14   6   8      263.80      304.78     18.49 o 
 -13   6   8       48.52       56.63     10.89 o 
 -12   6   8      265.27      242.58     15.20 o 
 -11   6   8      517.53      539.14     16.84 o 
 -10   6   8      282.28      307.47     19.14 o 
  -9   6   8      444.16      417.58     13.57 o 
  -8   6   8     1043.43     1071.53     21.16 o 
  -7   6   8      767.62      796.20     12.94 o 
  -6   6   8        0.01       -1.35      2.70 o 
  -5   6   8      394.96      421.05     10.52 o 
  -4   6   8      844.26      934.52     13.86 o 
  -3   6   8     1384.71     1295.33     17.86 o 
  -2   6   8      396.40      445.13      9.99 o 
  -1   6   8        0.29       13.05      4.79 o 
   0   6   8       10.44        9.35      5.95 o 
   1   6   8        1.91       -1.76      3.53 o 
   2   6   8        0.01       -1.75      3.50 o 
   3   6   8     1469.03     1445.93     25.77 o 
   4   6   8       90.17      107.34      8.45 o 
   5   6   8      350.41      356.46     17.67 o 
   6   6   8      731.75      739.65     57.58 o 
   7   6   8       10.89       21.23     10.69 o 
 -13   7   8      918.58      914.56     29.54 o 
 -12   7   8     1089.85     1074.35     25.67 o 
 -11   7   8        1.75       16.72     18.20 o 
 -10   7   8       19.07       22.52     10.73 o 
  -9   7   8       23.09       17.88      6.03 o 
  -8   7   8       49.89       56.98      6.75 o 
  -7   7   8        6.98       10.37      4.47 o 
  -6   7   8     3655.47     3544.49     52.50 o 
  -5   7   8     1921.40     1784.21     25.90 o 
  -4   7   8     3294.95     3151.13     86.43 o 
  -3   7   8     2121.88     2057.25     28.15 o 
  -2   7   8     8023.11     8092.65     83.15 o 
  -1   7   8     1705.20     1808.01     25.88 o 
   0   7   8      599.21      629.30     19.39 o 
   1   7   8      273.12      266.28     10.66 o 
   2   7   8      517.23      498.41     14.75 o 
   3   7   8      423.74      401.29     13.98 o 
   4   7   8       75.24       74.97      8.31 o 
   5   7   8      153.82      148.34     13.16 o 
   6   7   8        8.12       14.78      9.66 o 
 -13   8   8      119.83      135.53     11.95 o 
 -12   8   8      889.71      913.81     28.64 o 
 -11   8   8      203.63      192.18     11.32 o 
 -10   8   8      280.16      302.25     13.36 o 
  -9   8   8      721.13      748.44     19.17 o 
  -8   8   8     1080.11     1076.60     29.75 o 
  -7   8   8      100.51       87.69      7.41 o 
  -6   8   8     3985.03     3961.03     58.20 o 
  -5   8   8      846.30      814.92     21.38 o 
  -4   8   8      578.93      561.56     12.27 o 
  -3   8   8      873.68      905.92     16.17 o 
  -2   8   8      383.42      394.47      8.73 o 
  -1   8   8      668.81      641.05     15.74 o 
   0   8   8      263.05      256.44     10.52 o 
   1   8   8      277.77      276.02     11.53 o 
   2   8   8      145.12      137.09      9.24 o 
   3   8   8      272.60      296.15     12.94 o 
   4   8   8      473.43      457.86     18.95 o 
   5   8   8       47.73       56.14     11.17 o 
   6   8   8      231.69      203.36     15.83 o 
 -12   9   8       96.00       86.67     10.31 o 
 -11   9   8      823.02      733.67     20.81 o 
 -10   9   8      251.73      240.10     12.55 o 
  -9   9   8     1052.84     1096.23     24.62 o 
  -8   9   8        0.32        4.87      5.97 o 
  -7   9   8      836.15      841.60     19.58 o 
  -6   9   8      433.98      363.14     48.35 o 
  -5   9   8      374.44      376.17     10.50 o 
  -4   9   8        6.72       -1.00      5.12 o 
  -3   9   8      598.89      605.15     28.44 o 
  -2   9   8     1650.20     1597.58     29.23 o 
  -1   9   8      282.22      267.64     14.79 o 
   0   9   8      935.00      927.70     27.35 o 
   1   9   8      422.71      402.53     14.19 o 
   2   9   8      746.61      717.40     19.06 o 
   3   9   8      550.67      556.90     18.02 o 
   4   9   8       10.42        5.90      7.27 o 
   5   9   8        7.00        1.78      9.25 o 
 -11  10   8      422.69      444.73     17.04 o 
 -10  10   8      234.72      272.46     13.46 o 
  -9  10   8     2076.97     2204.97     39.57 o 
  -8  10   8      460.00      440.63     14.86 o 
  -7  10   8      459.99      507.89     20.33 o 
  -6  10   8       93.65       82.96     10.26 o 
  -5  10   8      164.97      194.59     14.04 o 
  -4  10   8        4.92       10.77      6.03 o 
  -3  10   8       76.67       74.98      7.71 o 
  -2  10   8      252.58      244.64     17.45 o 
  -1  10   8      131.56      158.62     12.54 o 
   0  10   8     1300.50     1281.42     33.93 o 
   1  10   8     1447.27     1425.62     44.50 o 
   2  10   8     1237.30     1271.55     35.36 o 
   3  10   8      478.74      466.61     23.27 o 
   4  10   8     1178.23     1179.50     34.71 o 
 -10  11   8      616.10      588.85     25.09 o 
  -9  11   8      255.72      245.14     16.65 o 
  -8  11   8      123.33      111.92     13.67 o 
  -7  11   8      764.37      696.63     24.68 o 
  -6  11   8        4.71        2.97      8.19 o 
  -5  11   8       39.94       46.85      9.40 o 
  -4  11   8      552.89      572.16     17.22 o 
  -3  11   8       17.41       24.36      7.13 o 
  -2  11   8       84.41       87.59     11.26 o 
  -1  11   8      383.16      374.23     18.27 o 
   0  11   8       17.07       20.68     10.07 o 
   1  11   8      367.52      404.94     31.41 o 
   2  11   8      118.72       98.90     13.57 o 
   3  11   8        0.13       -4.62      9.25 o 
  -9  12   8     1186.26     1300.72     81.72 o 
  -8  12   8     1126.66     1110.59     33.91 o 
  -7  12   8      815.75      801.28     54.67 o 
  -6  12   8      762.05      777.32     34.61 o 
  -5  12   8      102.58      100.10     11.93 o 
  -4  12   8       41.98       62.16      8.59 o 
  -3  12   8      869.00      853.20     27.55 o 
  -2  12   8       19.17       16.46      9.43 o 
  -1  12   8       76.02       64.04     11.72 o 
   0  12   8      106.27      134.74     25.88 o 
   1  12   8      159.15      164.03     15.22 o 
   2  12   8      164.47      168.31     16.02 o 
  -7  13   8      158.19      138.26     27.34 o 
  -6  13   8     1033.37      958.06     30.59 o 
  -5  13   8       48.67       47.40     11.30 o 
  -4  13   8       21.60       14.01     10.02 o 
  -3  13   8        6.01        9.38     10.76 o 
  -2  13   8        6.13        7.68     11.63 o 
  -1  13   8        1.81       -3.62     10.02 o 
   0  13   8       73.85       64.75     12.95 o 
 -15   1   9      931.88      941.93     31.99 o 
 -14   1   9      516.97      463.94     26.17 o 
 -13   1   9      416.45      333.03     23.27 o 
 -12   1   9      678.58      644.73     20.36 o 
 -11   1   9     2187.05     2132.39     42.36 o 
 -10   1   9      323.63      337.21     16.29 o 
  -9   1   9     1523.53     1559.04     31.67 o 
  -8   1   9     1201.08     1071.54     23.43 o 
  -7   1   9     2366.33     2255.06     40.92 o 
  -6   1   9     6946.03     6796.71    107.55 o 
  -5   1   9    15889.46    15175.61    230.93 o 
  -4   1   9    12078.24    11856.79    181.99 o 
  -3   1   9     8141.91     8104.36     91.87 o 
  -2   1   9     5572.85     5529.73     66.14 o 
  -1   1   9     3331.15     3257.83     40.13 o 
   0   1   9     4651.21     4454.86     47.99 o 
   1   1   9     1867.62     1735.67     25.43 o 
   2   1   9     5402.64     5287.67     64.31 o 
   3   1   9      661.86      649.34     16.02 o 
   4   1   9      115.70      137.35      9.03 o 
   5   1   9       97.50       97.06     12.05 o 
   6   1   9      350.02      376.00     20.65 o 
   7   1   9       51.62       70.39     12.21 o 
 -15   2   9       80.40       76.20     11.72 o 
 -14   2   9      178.87      165.78     13.36 o 
 -13   2   9       21.74       21.84      8.10 o 
 -12   2   9      873.09      926.23     25.08 o 
 -11   2   9     1858.25     1819.49     37.83 o 
 -10   2   9     2627.27     2613.25     48.51 o 
  -9   2   9     3664.27     3628.86     68.34 o 
  -8   2   9      512.31      475.02     14.38 o 
  -7   2   9      691.26      698.41     17.26 o 
  -6   2   9       19.98       26.57      4.72 o 
  -5   2   9     1886.95     1884.18     28.86 o 
  -4   2   9      652.33      693.86     12.37 o 
  -3   2   9     3432.11     3474.05     42.47 o 
  -2   2   9     1421.83     1623.05     24.35 o 
  -1   2   9      381.39      430.19      9.33 o 
   0   2   9     2760.01     2798.52     35.77 o 
   1   2   9     1776.40     1750.31     29.53 o 
   2   2   9      281.39      240.37      9.94 o 
   3   2   9       15.44       19.64      4.92 o 
   4   2   9      134.90      124.14     12.54 o 
   5   2   9      620.14      632.73     20.31 o 
   6   2   9       98.35      111.24     11.72 o 
   7   2   9      107.98      107.59     12.95 o 
 -15   3   9     1084.10     1092.08     31.41 o 
 -14   3   9     1113.51     1029.58     29.12 o 
 -13   3   9        6.57        5.72      7.78 o 
 -12   3   9      774.20      784.62     22.80 o 
 -11   3   9      954.30     1011.82     25.23 o 
 -10   3   9     1418.12     1442.22     30.81 o 
  -9   3   9     1053.80     1066.79     24.22 o 
  -8   3   9      221.80      204.18     16.58 o 
  -7   3   9       24.46       43.63      4.49 o 
  -6   3   9     3331.60     3461.68     48.94 o 
  -5   3   9     7957.33     8172.80     93.01 o 
  -4   3   9     3933.65     3849.76     46.82 o 
  -3   3   9     2253.05     2246.59     58.43 o 
  -2   3   9     1355.72     1208.72     18.36 o 
  -1   3   9     2794.13     2821.62     36.01 o 
   0   3   9     1008.14      959.23     16.07 o 
   1   3   9     1076.41     1042.49     17.28 o 
   2   3   9      514.38      486.06     13.76 o 
   3   3   9        6.27       11.92      5.57 o 
   4   3   9       29.44       39.83      7.19 o 
   5   3   9      189.52      180.13     14.35 o 
   6   3   9        0.15        2.09      7.16 o 
   7   3   9     1047.11     1138.19     33.11 o 
 -15   4   9      971.95     1009.72     44.79 o 
 -14   4   9      227.17      278.71     15.61 o 
 -13   4   9      782.29      825.73     31.99 o 
 -12   4   9     3965.69     4080.35     72.93 o 
 -11   4   9     1642.51     1543.05     33.43 o 
 -10   4   9     6647.75     6592.10    107.52 o 
  -9   4   9     2177.98     2194.76     35.14 o 
  -8   4   9     2371.31     2200.61     34.45 o 
  -7   4   9     4058.36     4153.82     50.57 o 
  -6   4   9     1121.43     1057.30     15.13 o 
  -5   4   9     3201.79     3551.68     39.06 o 
  -4   4   9      535.00      496.00      9.12 o 
  -3   4   9      119.39      114.98      6.44 o 
  -2   4   9      309.63      344.30      7.15 o 
  -1   4   9     4166.57     4266.90     59.80 o 
   0   4   9      691.94      674.51     13.17 o 
   1   4   9     1805.77     1756.41     25.54 o 
   2   4   9      243.60      245.98     10.28 o 
   3   4   9     1625.90     1600.37     31.05 o 
   4   4   9     1036.09     1078.10     28.03 o 
   5   4   9      815.53      790.84     20.26 o 
   6   4   9      434.43      432.08     16.19 o 
   7   4   9       96.44      104.61     13.08 o 
 -14   5   9        4.44        5.33      9.02 o 
 -13   5   9       12.97       14.51      8.61 o 
 -12   5   9      111.14       83.75     25.01 o 
 -11   5   9       45.25       53.46     10.13 o 
 -10   5   9     1526.24     1455.71     27.72 o 
  -9   5   9       17.99       20.16      4.34 o 
  -8   5   9      210.87      243.66      8.90 o 
  -7   5   9     3557.93     3728.19     41.68 o 
  -6   5   9      128.68      132.21      5.26 o 
  -5   5   9       90.47       97.71      4.48 o 
  -4   5   9       46.03       38.77      3.76 o 
  -3   5   9      724.46      774.71     12.08 o 
  -2   5   9        4.43        8.96      2.88 o 
  -1   5   9      481.43      549.33     11.81 o 
   0   5   9        1.46        0.55      2.93 o 
   1   5   9       91.87       87.35      5.79 o 
   2   5   9      753.29      726.19     14.78 o 
   3   5   9      200.12      187.43      9.83 o 
   4   5   9      404.08      386.16     13.96 o 
   5   5   9      309.73      300.30     13.19 o 
   6   5   9       49.81       54.36      8.81 o 
 -14   6   9      581.49      609.90     30.25 o 
 -13   6   9      524.36      498.86     24.14 o 
 -12   6   9     3229.31     3123.23     63.19 o 
 -11   6   9     1088.14     1103.58     24.92 o 
 -10   6   9     1278.70     1278.39     26.36 o 
  -9   6   9     1217.43     1209.38     33.90 o 
  -8   6   9     1294.24     1254.31     25.44 o 
  -7   6   9     2226.16     2132.25     29.35 o 
  -6   6   9     1380.45     1446.27     19.41 o 
  -5   6   9       21.12       24.18      3.39 o 
  -4   6   9     1502.98     1500.24     19.59 o 
  -3   6   9      646.99      655.31     11.04 o 
  -2   6   9      336.03      360.61      9.55 o 
  -1   6   9       10.35       12.59      3.74 o 
   0   6   9      288.91      254.88     16.79 o 
   1   6   9      860.88      850.26     22.25 o 
   2   6   9      814.93      800.37     25.22 o 
   3   6   9      645.22      720.37     24.89 o 
   4   6   9      176.35      231.39     11.48 o 
   5   6   9      841.70      845.38     38.10 o 
   6   6   9      566.43      543.59     22.62 o 
 -14   7   9        1.56       -4.13      9.61 o 
 -13   7   9        5.58       14.75      9.25 o 
 -12   7   9      386.98      340.92     14.72 o 
 -11   7   9       51.58       51.87      8.15 o 
 -10   7   9      202.79      208.49     10.67 o 
  -9   7   9      337.33      384.30     13.66 o 
  -8   7   9        0.64        5.00      5.13 o 
  -7   7   9       38.42       35.31      8.36 o 
  -6   7   9     3090.47     3323.42     43.49 o 
  -5   7   9     2121.29     2109.37     36.50 o 
  -4   7   9      764.83      745.46     14.58 o 
  -3   7   9      413.79      384.28     17.38 o 
  -2   7   9     1149.95     1110.78     21.68 o 
  -1   7   9      173.76      193.69      9.21 o 
   0   7   9      800.26      741.29     38.12 o 
   1   7   9        6.34        1.26      4.09 o 
   2   7   9      118.64       93.17      8.18 o 
   3   7   9       19.03       25.12     11.05 o 
   4   7   9      148.72      155.73     14.83 o 
   5   7   9      135.93      119.32     17.74 o 
   6   7   9        2.35       -4.51      9.02 o 
 -13   8   9      272.56      293.53     23.67 o 
 -12   8   9      741.98      712.20     21.05 o 
 -11   8   9      755.02      740.18     20.51 o 
 -10   8   9     1080.53     1092.73     24.85 o 
  -9   8   9      634.11      617.27     17.36 o 
  -8   8   9     2164.99     2223.13     37.92 o 
  -7   8   9       26.30       26.83      5.11 o 
  -6   8   9       19.69       30.18      4.91 o 
  -5   8   9      459.05      455.65     11.43 o 
  -4   8   9      287.82      285.75     11.05 o 
  -3   8   9       57.60       58.51      5.29 o 
  -2   8   9     4314.63     4326.93     53.55 o 
  -1   8   9      421.41      478.70     23.85 o 
   0   8   9      684.79      721.94     17.95 o 
   1   8   9     2713.75     2754.29     46.80 o 
   2   8   9      671.44      692.70     21.93 o 
   3   8   9      193.20      200.10     19.88 o 
   4   8   9      194.74      183.04     14.49 o 
   5   8   9      976.82      921.47     29.76 o 
 -12   9   9      124.94      146.95     15.40 o 
 -11   9   9      329.42      326.48     14.52 o 
 -10   9   9      858.48      883.78     22.28 o 
  -9   9   9      302.13      301.86     13.40 o 
  -8   9   9      567.99      595.90     16.91 o 
  -7   9   9      838.77      878.38     22.37 o 
  -6   9   9      113.20      114.47     10.11 o 
  -5   9   9       26.90       24.42      5.06 o 
  -4   9   9      918.72      934.96     22.82 o 
  -3   9   9     1501.67     1581.96     37.22 o 
  -2   9   9       80.89       90.89     10.26 o 
  -1   9   9     1563.33     1588.50     38.04 o 
   0   9   9      344.56      372.84     17.67 o 
   1   9   9      755.02      656.97     24.20 o 
   2   9   9      574.71      575.09     18.13 o 
   3   9   9      359.15      323.25     14.67 o 
   4   9   9      364.25      333.52     18.22 o 
 -11  10   9       18.60       17.55      7.89 o 
 -10  10   9     1362.24     1381.34     29.73 o 
  -9  10   9      686.12      701.54     19.45 o 
  -8  10   9     1753.89     1693.22     32.18 o 
  -7  10   9     1429.68     1383.65     35.34 o 
  -6  10   9      100.08      132.96     11.73 o 
  -5  10   9       34.69       81.95     23.43 o 
  -4  10   9       27.22       24.62      6.60 o 
  -3  10   9      318.89      335.43     26.76 o 
  -2  10   9       10.21        3.40      8.72 o 
  -1  10   9        2.24        5.13      8.19 o 
   0  10   9       22.42       26.80     19.48 o 
   1  10   9      119.90      121.20     12.54 o 
   2  10   9      325.86      331.73     18.92 o 
   3  10   9      246.12      210.39     16.39 o 
 -10  11   9      256.64      277.43     17.86 o 
  -9  11   9      540.12      489.78     36.64 o 
  -8  11   9       90.61       76.52     16.00 o 
  -7  11   9      767.89      755.16     25.46 o 
  -6  11   9      800.54      770.04     25.46 o 
  -5  11   9     2573.80     2524.24     43.60 o 
  -4  11   9     1345.48     1394.13     34.97 o 
  -3  11   9     1495.38     1444.45     37.01 o 
  -2  11   9     1815.23     1882.99     57.58 o 
  -1  11   9      591.52      624.35     24.26 o 
   0  11   9      799.40      889.67     28.79 o 
   1  11   9      320.46      331.59     19.51 o 
   2  11   9      146.55      122.94     14.38 o 
  -9  12   9        0.12       -5.38     10.76 o 
  -8  12   9      201.20      181.93     22.68 o 
  -7  12   9       43.79       38.02     10.28 o 
  -6  12   9        0.69       14.59      9.85 o 
  -5  12   9        0.13       -3.14      8.19 o 
  -4  12   9       41.79       24.61     10.07 o 
  -3  12   9      480.23      431.23     20.36 o 
  -2  12   9      124.00      108.13     13.14 o 
  -1  12   9      151.30      180.10     15.70 o 
   0  12   9      115.66      114.65     13.74 o 
   1  12   9       17.70        4.95     11.08 o 
  -7  13   9      184.64      169.13     15.39 o 
  -6  13   9      631.81      548.48     39.55 o 
  -5  13   9      378.32      428.87     22.97 o 
  -4  13   9     1393.67     1401.52     38.19 o 
  -3  13   9      768.84      826.99     52.64 o 
  -2  13   9     1246.63     1331.23     38.25 o 
  -1  13   9      624.66      621.77     26.28 o 
 -15   0  10     1627.93     1786.79     59.91 o 
 -14   0  10      628.14      677.61     31.99 o 
 -13   0  10     2247.97     2040.39     61.65 o 
 -12   0  10      600.96      595.02     27.92 o 
 -11   0  10     3233.29     2987.88     77.94 o 
 -10   0  10     8290.31     7949.26    180.31 o 
  -9   0  10     5334.94     4809.57    113.42 o 
  -8   0  10     4608.27     4557.14    107.60 o 
  -7   0  10     3607.72     3869.64     92.48 o 
  -6   0  10       63.42       84.34      9.31 o 
  -5   0  10    12028.44    12402.28    269.88 o 
  -4   0  10     1103.63     1361.03     39.55 o 
  -3   0  10      477.30      371.57     29.95 o 
  -2   0  10      132.70      123.22     11.08 o 
  -1   0  10     3886.49     3925.04     97.72 o 
   0   0  10     1225.53     1179.50     27.93 o 
   1   0  10    14860.02    14224.23    324.55 o 
   2   0  10     3316.95     3305.59     61.89 o 
   3   0  10      746.06      736.00     22.41 o 
   4   0  10     1357.83     1410.47     48.86 o 
   5   0  10     1008.79     1130.71     44.79 o 
   6   0  10      693.86      773.00     37.22 o 
   7   0  10      915.07      985.88     45.37 o 
 -15   1  10      199.94      209.24     15.70 o 
 -14   1  10      255.07      215.51     14.18 o 
 -13   1  10      170.46      185.05     12.32 o 
 -12   1  10      920.17      838.28     23.21 o 
 -11   1  10        3.60        0.80      5.95 o 
 -10   1  10       12.63       16.00      5.76 o 
  -9   1  10        2.25        2.51      5.13 o 
  -8   1  10      139.12      119.11     13.09 o 
  -7   1  10     5441.02     5671.58     92.12 o 
  -6   1  10     2036.97     2145.70     39.69 o 
  -5   1  10     3865.43     3988.01     67.04 o 
  -4   1  10        1.56        2.73      3.12 o 
  -3   1  10     2832.16     2631.31     29.83 o 
  -2   1  10      880.46      950.57     15.47 o 
  -1   1  10      111.65      127.57      7.77 o 
   0   1  10      290.21      298.24      9.36 o 
   1   1  10      549.66      554.63     12.99 o 
   2   1  10       20.91       16.78      4.84 o 
   3   1  10       28.90       22.53      5.35 o 
   4   1  10       14.78       13.88      6.49 o 
   5   1  10      112.84      124.80     21.23 o 
   6   1  10        0.54        3.60      8.61 o 
   7   1  10       83.95      102.51     14.25 o 
 -15   2  10      877.60      878.50     27.74 o 
 -14   2  10      742.05      748.94     24.26 o 
 -13   2  10     1265.39     1288.19     32.05 o 
 -12   2  10     4862.85     4640.53     80.80 o 
 -11   2  10      751.66      685.96     20.10 o 
 -10   2  10     4689.11     4362.95     74.43 o 
  -9   2  10     4283.49     4032.19     68.88 o 
  -8   2  10     6090.55     5842.48     95.00 o 
  -7   2  10      403.17      375.11     12.54 o 
  -6   2  10       36.63       38.69      8.57 o 
  -5   2  10      186.26      163.51     19.90 o 
  -4   2  10      644.83      699.31     14.94 o 
  -3   2  10      122.84      131.55      5.80 o 
  -2   2  10        5.14        5.74      4.27 o 
  -1   2  10      694.44      767.46     13.88 o 
   0   2  10      455.80      462.76     13.04 o 
   1   2  10     5208.09     4944.29     70.02 o 
   2   2  10     3059.33     3022.20     47.11 o 
   3   2  10     3252.98     3304.92     51.37 o 
   4   2  10      949.78      988.87     22.83 o 
   5   2  10      439.42      454.16     16.21 o 
   6   2  10      152.14      163.48     14.39 o 
 -15   3  10      160.05      152.45     13.91 o 
 -14   3  10     1107.85     1074.35     29.17 o 
 -13   3  10       79.61       81.41     10.07 o 
 -12   3  10     1040.95     1023.68     26.65 o 
 -11   3  10     5647.81     5477.56     92.10 o 
 -10   3  10       20.05       12.09      5.71 o 
  -9   3  10      150.20      127.72      8.42 o 
  -8   3  10        9.22       12.09      4.72 o 
  -7   3  10      611.26      709.94     15.29 o 
  -6   3  10      583.98      579.62     27.63 o 
  -5   3  10     5961.90     5748.23     67.74 o 
  -4   3  10     1330.27     1340.47     20.17 o 
  -3   3  10     4086.33     4060.81     57.33 o 
  -2   3  10       14.36        9.14      6.80 o 
  -1   3  10     2609.54     2538.68     33.61 o 
   0   3  10      199.39      198.16     12.68 o 
   1   3  10      732.49      755.60     17.66 o 
   2   3  10      221.79      221.85     10.27 o 
   3   3  10      198.18      212.43     10.70 o 
   4   3  10      705.03      719.23     19.14 o 
   5   3  10      240.92      238.07     12.18 o 
   6   3  10       51.41       52.10     11.08 o 
 -15   4  10       31.95       43.04     16.87 o 
 -14   4  10      568.96      557.57     20.69 o 
 -13   4  10      104.91       97.13     10.34 o 
 -12   4  10      165.79      199.15     12.09 o 
 -11   4  10      141.79      131.56      9.92 o 
 -10   4  10     2130.77     2108.51     48.28 o 
  -9   4  10        3.56       10.69      4.61 o 
  -8   4  10      408.10      431.92     12.09 o 
  -7   4  10       48.63       41.60      4.95 o 
  -6   4  10      456.70      402.53      9.77 o 
  -5   4  10       13.29       21.60      3.78 o 
  -4   4  10      184.39      217.04      7.51 o 
  -3   4  10      637.74      576.19     11.89 o 
  -2   4  10      134.59      120.97      6.95 o 
  -1   4  10      726.86      807.34     14.94 o 
   0   4  10      133.41      135.98     11.00 o 
   1   4  10      417.49      401.06     22.56 o 
   2   4  10      336.60      308.01     11.84 o 
   3   4  10      284.63      288.12     15.68 o 
   4   4  10       58.68       72.92      8.72 o 
   5   4  10      606.28      664.14     19.55 o 
   6   4  10       32.79       23.43      7.95 o 
 -15   5  10      939.33      979.00     32.46 o 
 -14   5  10      307.13      338.15     18.87 o 
 -13   5  10      521.07      494.48     30.83 o 
 -12   5  10      321.79      317.44     12.66 o 
 -11   5  10        8.66        7.52      5.21 o 
 -10   5  10      189.29      176.83      8.99 o 
  -9   5  10       11.50       11.01      4.77 o 
  -8   5  10     1128.42     1192.08     21.16 o 
  -7   5  10       11.77       18.21      3.60 o 
  -6   5  10      783.07      720.17     12.26 o 
  -5   5  10     2202.59     2167.93     26.41 o 
  -4   5  10     8808.73     8754.33     89.64 o 
  -3   5  10     3763.85     3596.97     45.29 o 
  -2   5  10    11869.63    11575.43    130.79 o 
  -1   5  10      245.60      234.56      9.71 o 
   0   5  10      325.43      351.95     12.26 o 
   1   5  10        6.88        1.80      5.21 o 
   2   5  10     1410.24     1360.72     26.50 o 
   3   5  10     1102.52      993.07     22.60 o 
   4   5  10       51.73       52.87      8.00 o 
   5   5  10       24.73       21.33      7.89 o 
   6   5  10      158.31      145.25     15.45 o 
 -14   6  10       87.35      120.33     14.15 o 
 -13   6  10        3.32        6.94      9.31 o 
 -12   6  10      250.30      237.22     15.32 o 
 -11   6  10      391.66      371.01     17.45 o 
 -10   6  10       98.95       98.16      8.45 o 
  -9   6  10      124.24      129.14      8.45 o 
  -8   6  10       14.97       10.74      4.45 o 
  -7   6  10       14.08       16.04      3.85 o 
  -6   6  10      649.32      684.28     12.16 o 
  -5   6  10       84.57       70.29      4.54 o 
  -4   6  10       51.92       61.33      7.59 o 
  -3   6  10       83.60      102.94      5.88 o 
  -2   6  10      622.51      599.72     12.72 o 
  -1   6  10       25.43       18.08      4.45 o 
   0   6  10       98.97       91.72      6.13 o 
   1   6  10      329.23      326.90     15.22 o 
   2   6  10     1309.15     1225.30     29.97 o 
   3   6  10       48.73       38.38      7.33 o 
   4   6  10       14.24        8.49      8.14 o 
   5   6  10       20.86       13.66     10.07 o 
 -14   7  10      981.52     1012.05     32.37 o 
 -13   7  10       90.03       83.90     12.80 o 
 -12   7  10      370.52      384.43     20.65 o 
 -11   7  10        0.14       -2.95      6.13 o 
 -10   7  10      115.37      106.46      9.87 o 
  -9   7  10      451.41      480.14     15.24 o 
  -8   7  10     2169.49     2036.02     35.14 o 
  -7   7  10      225.59      223.39      8.66 o 
  -6   7  10     1601.89     1742.69     26.33 o 
  -5   7  10     2401.60     2443.45     29.66 o 
  -4   7  10     1562.33     1584.87     21.13 o 
  -3   7  10     1041.31     1014.88     17.50 o 
  -2   7  10      217.12      219.40      8.39 o 
  -1   7  10      208.71      195.37      8.15 o 
   0   7  10      616.22      643.42     16.82 o 
   1   7  10        3.59       -2.28      4.57 o 
   2   7  10      130.99      144.59     12.09 o 
   3   7  10        1.92        8.59      8.52 o 
   4   7  10      596.23      563.24     22.41 o 
   5   7  10        2.27        0.98     10.26 o 
 -13   8  10      371.20      422.92     35.19 o 
 -12   8  10      349.62      348.28     14.95 o 
 -11   8  10      541.60      580.97     19.17 o 
 -10   8  10     2373.19     2406.52     42.10 o 
  -9   8  10      519.28      502.70     15.64 o 
  -8   8  10     1344.35     1244.21     25.64 o 
  -7   8  10       41.66       41.59      6.38 o 
  -6   8  10      145.75      133.73      7.29 o 
  -5   8  10      120.52      123.79      6.88 o 
  -4   8  10       16.88       12.84      5.96 o 
  -3   8  10      729.78      714.89     22.41 o 
  -2   8  10     4546.10     4302.20     56.00 o 
  -1   8  10      354.06      342.59     12.82 o 
   0   8  10      135.75      142.57      9.89 o 
   1   8  10      147.23      154.19     10.95 o 
   2   8  10      169.08      165.12     16.57 o 
   3   8  10      265.28      259.49     16.56 o 
   4   8  10        3.01        9.40      9.85 o 
 -12   9  10      216.37      220.18     13.08 o 
 -11   9  10        0.02        4.34      7.37 o 
 -10   9  10      628.84      613.46     18.37 o 
  -9   9  10      808.30      784.19     20.30 o 
  -8   9  10      484.68      491.06     15.49 o 
  -7   9  10     1269.36     1223.27     23.93 o 
  -6   9  10       43.51       48.84      5.97 o 
  -5   9  10     1162.24     1182.52     24.69 o 
  -4   9  10       72.66       79.63     11.05 o 
  -3   9  10     2172.81     2192.92     90.44 o 
  -2   9  10      167.96      186.07     12.75 o 
  -1   9  10     1133.40     1072.18     30.23 o 
   0   9  10      574.52      544.57     21.98 o 
   1   9  10      434.22      427.66     15.50 o 
   2   9  10      153.40      143.72     10.70 o 
   3   9  10      170.05      158.65     13.91 o 
 -11  10  10      171.26      161.21     11.55 o 
 -10  10  10     1465.65     1424.62     30.40 o 
  -9  10  10     1152.03     1135.69     26.93 o 
  -8  10  10      272.03      287.74     27.92 o 
  -7  10  10        6.97        8.88      8.42 o 
  -6  10  10       51.00       36.92      7.61 o 
  -5  10  10       65.33       61.54      7.75 o 
  -4  10  10      192.18      198.38     13.36 o 
  -3  10  10      245.63      222.17     14.81 o 
  -2  10  10       94.75      107.36     11.30 o 
  -1  10  10      117.98      137.44     12.73 o 
   0  10  10      171.08      198.61     15.01 o 
   1  10  10      946.29      957.78     42.17 o 
   2  10  10      364.21      323.39     18.91 o 
   3  10  10      469.65      426.34     30.83 o 
 -10  11  10       44.97       48.07     12.13 o 
  -9  11  10       20.09        5.68      9.61 o 
  -8  11  10       83.86       73.48     12.13 o 
  -7  11  10       21.49       17.91      9.25 o 
  -6  11  10       18.05       19.69      8.84 o 
  -5  11  10      114.92      121.97     25.59 o 
  -4  11  10       58.86       66.33     20.07 o 
  -3  11  10      463.43      514.25     22.20 o 
  -2  11  10       40.49       41.01     10.28 o 
  -1  11  10       72.84       72.88     11.72 o 
   0  11  10       14.24       23.89     11.08 o 
   1  11  10        0.15       -4.70     10.07 o 
  -9  12  10     1846.47     1825.29     46.65 o 
  -8  12  10     1040.82     1117.76     34.07 o 
  -7  12  10      538.02      587.63     23.99 o 
  -6  12  10      226.56      244.26     27.63 o 
  -5  12  10      113.95      106.85     13.14 o 
  -4  12  10       90.83       93.59     21.23 o 
  -3  12  10       35.66       28.09     10.67 o 
  -2  12  10      284.05      335.70     26.46 o 
  -1  12  10       58.04       50.49     18.32 o 
   0  12  10       12.75       11.42     11.08 o 
  -6  13  10      172.13      204.16     23.27 o 
  -5  13  10      153.98      144.25     21.52 o 
  -4  13  10      149.92      117.41     14.56 o 
  -3  13  10       10.10        4.29     10.85 o 
 -15   1  11       22.69        6.66     13.09 o 
 -14   1  11      584.94      596.30     21.37 o 
 -13   1  11       60.65       48.10      9.05 o 
 -12   1  11      412.93      394.65     21.23 o 
 -11   1  11      497.88      463.37     16.45 o 
 -10   1  11     1451.94     1305.90     63.11 o 
  -9   1  11     6336.25     5885.48     96.86 o 
  -8   1  11    10190.90     9817.52    154.02 o 
  -7   1  11     6115.84     6109.32     99.32 o 
  -6   1  11      292.81      224.97     10.28 o 
  -5   1  11    10817.16    10942.38    170.48 o 
  -4   1  11     3701.90     3492.06     49.48 o 
  -3   1  11     5602.54     5428.70     92.51 o 
  -2   1  11     3209.09     3227.39     48.08 o 
  -1   1  11     6687.30     6579.21    109.33 o 
   0   1  11      381.62      359.50     12.15 o 
   1   1  11      114.87      115.19      7.14 o 
   2   1  11       81.70       86.85      6.98 o 
   3   1  11        4.11        4.76      5.69 o 
   4   1  11        4.75       14.54      7.13 o 
   5   1  11       64.55       81.22     11.93 o 
   6   1  11      450.63      517.91     23.21 o 
 -15   2  11      458.15      475.50     20.33 o 
 -14   2  11      277.04      265.60     27.92 o 
 -13   2  11      148.82      125.83     11.49 o 
 -12   2  11       38.52       28.42      7.60 o 
 -11   2  11     1841.88     1812.48     37.81 o 
 -10   2  11     2148.82     2056.88     40.71 o 
  -9   2  11      590.79      581.77     17.06 o 
  -8   2  11     1415.33     1394.69     29.60 o 
  -7   2  11      354.89      316.37     31.99 o 
  -6   2  11       36.30       33.95      4.37 o 
  -5   2  11      158.87      113.83      6.89 o 
  -4   2  11     2286.17     2361.23     31.71 o 
  -3   2  11     2441.35     2480.70     32.99 o 
  -2   2  11       27.84       26.50      3.99 o 
  -1   2  11      989.36      955.07     19.99 o 
   0   2  11      160.93      152.70      8.78 o 
   1   2  11      319.83      279.71     11.67 o 
   2   2  11     1878.44     1796.56     32.57 o 
   3   2  11      803.90      750.99     19.47 o 
   4   2  11       13.77       15.93      7.16 o 
   5   2  11      127.61      122.71     20.36 o 
   6   2  11        2.08        7.56     10.28 o 
 -15   3  11       75.89       69.61     12.51 o 
 -14   3  11      753.50      750.74     38.39 o 
 -13   3  11       51.11       59.78      9.25 o 
 -12   3  11      140.74      153.96     10.85 o 
 -11   3  11     7455.97     7160.59    146.28 o 
 -10   3  11      222.48      222.10     11.67 o 
  -9   3  11       20.02       14.24      5.54 o 
  -8   3  11      484.48      448.19     12.39 o 
  -7   3  11      969.66      967.47     19.22 o 
  -6   3  11      826.53      861.33     17.44 o 
  -5   3  11     3618.06     3579.67     45.08 o 
  -4   3  11     3256.83     2915.35     43.90 o 
  -3   3  11     2695.75     2775.60     36.43 o 
  -2   3  11      135.72      134.80      6.21 o 
  -1   3  11      101.06       95.00      7.13 o 
   0   3  11      418.66      382.98     12.63 o 
   1   3  11       28.51       37.44      7.18 o 
   2   3  11     1146.39     1101.07     23.60 o 
   3   3  11      789.05      802.17     20.58 o 
   4   3  11       40.30       35.70      7.58 o 
   5   3  11      294.31      307.13     14.43 o 
 -15   4  11     1929.44     2203.83     70.96 o 
 -14   4  11     3223.25     3293.51     65.43 o 
 -13   4  11      250.66      332.28     15.90 o 
 -12   4  11      889.52      923.30     25.00 o 
 -11   4  11     3254.16     3063.57     56.72 o 
 -10   4  11     1009.36      973.03     20.62 o 
  -9   4  11      167.75      187.57     10.08 o 
  -8   4  11     1126.69     1120.70     21.50 o 
  -7   4  11        7.58        9.22      5.88 o 
  -6   4  11        1.79       -0.15      3.48 o 
  -5   4  11     1096.06     1085.12     18.10 o 
  -4   4  11      528.19      520.91     13.60 o 
  -3   4  11     1816.65     1714.13     37.42 o 
  -2   4  11       22.43       28.17      5.05 o 
  -1   4  11      471.08      447.35     13.01 o 
   0   4  11     1840.26     1769.80     31.19 o 
   1   4  11      807.08      795.53     19.12 o 
   2   4  11      486.51      448.00     22.73 o 
   3   4  11      369.37      379.93     22.87 o 
   4   4  11     1110.77     1120.97     25.61 o 
   5   4  11      988.22      954.17     24.16 o 
 -15   5  11        1.01        0.06      9.85 o 
 -14   5  11      126.59      112.42     20.36 o 
 -13   5  11       88.87       89.74     11.26 o 
 -12   5  11        0.87        2.18      5.64 o 
 -11   5  11        3.42        8.45      5.48 o 
 -10   5  11      207.08      204.90      9.63 o 
  -9   5  11      608.93      549.64     15.77 o 
  -8   5  11      302.20      320.45     10.99 o 
  -7   5  11       21.45       24.30      4.52 o 
  -6   5  11      587.32      573.14     12.58 o 
  -5   5  11      393.97      342.64      9.54 o 
  -4   5  11     1427.49     1337.91     21.31 o 
  -3   5  11        2.95        7.65      3.97 o 
  -2   5  11     2935.89     3059.07     46.59 o 
  -1   5  11      172.99      174.50      7.66 o 
   0   5  11        0.94        5.33      5.12 o 
   1   5  11      337.34      325.32     16.91 o 
   2   5  11      425.02      407.72     14.07 o 
   3   5  11      230.17      195.00     11.25 o 
   4   5  11        6.81       -3.01      6.79 o 
   5   5  11      141.12      150.67     11.48 o 
 -14   6  11      819.83      853.09     29.54 o 
 -13   6  11      232.84      242.27     15.61 o 
 -12   6  11      316.44      329.51     29.08 o 
 -11   6  11     1091.07     1101.94     30.71 o 
 -10   6  11      811.40      837.29     24.93 o 
  -9   6  11      373.72      407.84     12.37 o 
  -8   6  11     1291.80     1232.96     20.48 o 
  -7   6  11     3812.04     3738.39     42.67 o 
  -6   6  11      626.32      681.86     12.50 o 
  -5   6  11        5.97        2.68      3.45 o 
  -4   6  11      196.97      181.77      7.67 o 
  -3   6  11       79.17       96.96      6.08 o 
  -2   6  11      395.60      359.59     10.43 o 
  -1   6  11     3293.76     3144.22     41.75 o 
   0   6  11      357.55      384.22     15.96 o 
   1   6  11      567.51      577.65     16.36 o 
   2   6  11     1505.49     1490.90     29.17 o 
   3   6  11      255.00      292.21     13.41 o 
   4   6  11     1691.89     1641.64     48.28 o 
 -14   7  11       24.85       17.34     10.07 o 
 -13   7  11      158.55      152.17     13.74 o 
 -12   7  11      256.69      234.89     15.48 o 
 -11   7  11       70.64       62.72      8.14 o 
 -10   7  11      354.71      347.30     19.62 o 
  -9   7  11      514.61      482.21     15.44 o 
  -8   7  11        1.31       16.56      5.06 o 
  -7   7  11      387.39      378.40     11.11 o 
  -6   7  11      905.30      908.51     22.25 o 
  -5   7  11      441.88      422.48      9.76 o 
  -4   7  11     1420.86     1400.37     22.49 o 
  -3   7  11      325.16      297.91      9.72 o 
  -2   7  11     1520.86     1501.70     23.84 o 
  -1   7  11     2233.14     2159.97     37.27 o 
   0   7  11      615.56      657.58     14.85 o 
   1   7  11       13.26        1.89      6.11 o 
   2   7  11       45.63       49.30     10.75 o 
   3   7  11      163.40      165.09     16.58 o 
   4   7  11       92.15       74.15     12.09 o 
 -13   8  11       49.53       55.08     11.59 o 
 -12   8  11      666.34      701.69     20.66 o 
 -11   8  11      685.52      634.65     19.14 o 
 -10   8  11     1321.68     1327.41     33.61 o 
  -9   8  11       35.30       53.37      7.43 o 
  -8   8  11     2298.03     2244.99     33.37 o 
  -7   8  11      397.00      410.67     12.03 o 
  -6   8  11      134.83      133.27      7.49 o 
  -5   8  11      120.36      129.40     16.93 o 
  -4   8  11       23.25       28.43      6.25 o 
  -3   8  11      160.08      122.59     15.39 o 
  -2   8  11      539.49      519.71     22.82 o 
  -1   8  11     2116.22     2048.31     37.24 o 
   0   8  11      632.92      670.34     18.57 o 
   1   8  11     1493.07     1455.36     36.31 o 
   2   8  11     1356.82     1342.51     35.49 o 
   3   8  11      522.52      519.60     43.04 o 
 -12   9  11        4.80        5.04      7.72 o 
 -11   9  11      149.60      118.18     17.16 o 
 -10   9  11        6.04        9.64      7.17 o 
  -9   9  11      710.91      622.80     18.03 o 
  -8   9  11      107.41      148.00     11.87 o 
  -7   9  11     1322.32     1293.36     22.94 o 
  -6   9  11      116.45      104.50      7.02 o 
  -5   9  11      252.28      220.11     13.77 o 
  -4   9  11      873.16      902.07     26.94 o 
  -3   9  11      400.03      417.43     18.10 o 
  -2   9  11     3871.84     3844.15     75.05 o 
  -1   9  11     1619.40     1579.19     39.26 o 
   0   9  11      426.95      479.90     22.68 o 
   1   9  11       98.53      106.04      9.78 o 
   2   9  11       19.30       19.87      9.77 o 
   3   9  11        4.12       -2.00     15.12 o 
 -11  10  11      686.21      721.81     21.28 o 
 -10  10  11      830.24      877.66     23.05 o 
  -9  10  11      134.95      152.90     10.81 o 
  -8  10  11        3.05       -1.36      8.42 o 
  -7  10  11       23.28       25.52      8.84 o 
  -6  10  11       59.05       50.11     12.77 o 
  -5  10  11      347.32      368.29     23.56 o 
  -4  10  11        5.38        6.70      8.61 o 
  -3  10  11       24.28        5.15      8.61 o 
  -2  10  11      213.57      193.43     14.60 o 
  -1  10  11      252.36      289.41     17.27 o 
   0  10  11       52.49       67.25     11.91 o 
   1  10  11      689.28      674.31     43.91 o 
   2  10  11      190.24      207.06     24.43 o 
 -10  11  11     1577.15     1579.15     75.61 o 
  -9  11  11      113.86      113.67     13.77 o 
  -8  11  11      658.81      651.38     24.86 o 
  -7  11  11      890.85      923.06     28.71 o 
  -6  11  11     1337.57     1332.38     35.75 o 
  -5  11  11     1728.85     1769.20     43.18 o 
  -4  11  11      538.96      657.01     24.88 o 
  -3  11  11     1007.02     1034.83     31.26 o 
  -2  11  11      400.67      364.42     19.53 o 
  -1  11  11      396.27      417.63     20.77 o 
   0  11  11      292.89      266.94     41.59 o 
  -8  12  11       51.41       56.21     12.13 o 
  -7  12  11       13.07       13.22     10.07 o 
  -6  12  11       34.24       52.35     16.29 o 
  -5  12  11       49.34       34.90     11.52 o 
  -4  12  11      180.63      152.99     15.01 o 
  -3  12  11        1.76        3.51     13.96 o 
  -2  12  11        0.14       -5.14     10.28 o 
 -16   0  12     1755.21     1786.79     60.49 o 
 -15   0  12     1632.64     1523.89     52.93 o 
 -14   0  12     1342.51     1258.08     44.79 o 
 -13   0  12      925.53      834.65     34.32 o 
 -12   0  12     1940.63     1883.93     55.84 o 
 -11   0  12      228.79      196.01     15.70 o 
 -10   0  12     3273.02     3041.97     78.52 o 
  -9   0  12     5644.10     5410.98    127.96 o 
  -8   0  12       53.23       44.79      9.31 o 
  -7   0  12      205.96      290.82     17.45 o 
  -6   0  12     1248.36     1249.36     39.55 o 
  -5   0  12      120.05      127.18      8.36 o 
  -4   0  12      240.05      253.34     10.19 o 
  -3   0  12       12.03        9.31      7.56 o 
  -2   0  12      145.46      155.88     14.54 o 
  -1   0  12     3564.24     3520.48     65.52 o 
   0   0  12     2764.81     2776.02     80.27 o 
   1   0  12     2321.53     2350.75     48.92 o 
   2   0  12     1688.70     1612.01     38.04 o 
   3   0  12        9.04       20.63      8.84 o 
   4   0  12       55.40       65.73     16.29 o 
   5   0  12       28.61       22.68     15.70 o 
 -16   1  12       17.29        8.37      9.85 o 
 -15   1  12      110.93       84.09     11.26 o 
 -14   1  12      231.84      194.20     13.14 o 
 -13   1  12      116.40      125.59     10.89 o 
 -12   1  12      399.50      396.24     22.68 o 
 -11   1  12      707.90      689.91     20.36 o 
 -10   1  12       12.27        9.00      6.13 o 
  -9   1  12     1293.83     1227.22     37.22 o 
  -8   1  12       40.17       45.23      6.58 o 
  -7   1  12      604.45      596.09     19.19 o 
  -6   1  12      444.78      414.69     40.72 o 
  -5   1  12       13.45       13.95      4.12 o 
  -4   1  12      948.65      963.91     18.53 o 
  -3   1  12      440.53      444.52     12.83 o 
  -2   1  12      940.01     1026.42     21.12 o 
  -1   1  12       44.86       39.80      6.07 o 
   0   1  12        1.56       24.04     20.06 o 
   1   1  12      225.88      219.50     11.82 o 
   2   1  12       42.19       54.04     10.31 o 
   3   1  12       18.73        4.90      6.79 o 
   4   1  12        5.24        4.17      8.78 o 
   5   1  12      125.91       97.41     12.95 o 
 -15   2  12     1740.58     1814.20     42.31 o 
 -14   2  12     1546.59     1566.94     54.09 o 
 -13   2  12     2233.93     2139.59     44.61 o 
 -12   2  12     2307.59     2115.60     43.38 o 
 -11   2  12      649.52      578.33     18.51 o 
 -10   2  12     5901.23     5772.97     96.24 o 
  -9   2  12     1550.80     1461.94     48.28 o 
  -8   2  12     1036.65     1044.72     24.67 o 
  -7   2  12      402.07      403.15     11.64 o 
  -6   2  12       56.32       56.08      6.64 o 
  -5   2  12      532.45      568.69     18.03 o 
  -4   2  12      299.37      314.20      8.95 o 
  -3   2  12      703.17      700.29     15.87 o 
  -2   2  12     2751.85     2709.65     42.67 o 
  -1   2  12     2470.43     2228.97     52.61 o 
   0   2  12      115.80      126.09      8.27 o 
   1   2  12     2412.78     2385.51     44.06 o 
   2   2  12      492.98      525.41     16.68 o 
   3   2  12     3205.59     3181.43     67.15 o 
   4   2  12       57.60       53.78      8.69 o 
   5   2  12       61.16       62.95     11.93 o 
 -15   3  12        2.84       -2.82     10.76 o 
 -14   3  12       94.26       81.36     20.65 o 
 -13   3  12      158.99      141.44     11.43 o 
 -12   3  12      718.72      697.41     21.34 o 
 -11   3  12      778.04      699.27     20.74 o 
 -10   3  12     1163.74     1170.56     27.55 o 
  -9   3  12      654.51      638.48     15.83 o 
  -8   3  12      508.05      459.64     12.92 o 
  -7   3  12      404.39      385.61     11.84 o 
  -6   3  12     1516.47     1444.93     25.51 o 
  -5   3  12      482.13      460.11     14.69 o 
  -4   3  12      276.26      270.30      8.69 o 
  -3   3  12      669.53      754.39     14.63 o 
  -2   3  12      194.31      226.30      9.92 o 
  -1   3  12      192.99      225.25     15.59 o 
   0   3  12       53.31       45.02      6.95 o 
   1   3  12      461.01      439.71     14.50 o 
   2   3  12       18.42       18.99      6.92 o 
   3   3  12       69.23       74.85      9.37 o 
   4   3  12     1245.36     1201.70     27.64 o 
   5   3  12      790.82      851.32     30.83 o 
 -15   4  12      274.22      305.94     25.01 o 
 -14   4  12      271.80      283.65     15.56 o 
 -13   4  12     1744.15     1590.66     36.54 o 
 -12   4  12       85.90       50.97      8.10 o 
 -11   4  12      768.12      818.06     19.46 o 
 -10   4  12      729.27      731.42     18.72 o 
  -9   4  12      881.79      848.45     19.51 o 
  -8   4  12        0.72        2.31      4.53 o 
  -7   4  12     1812.15     1852.57     31.17 o 
  -6   4  12      108.37      102.67      6.23 o 
  -5   4  12      248.38      235.98      8.41 o 
  -4   4  12      353.76      337.32     23.85 o 
  -3   4  12      549.18      574.07     21.49 o 
  -2   4  12       13.75       15.17      4.45 o 
  -1   4  12        3.55       11.36      5.56 o 
   0   4  12      277.92      279.80     11.77 o 
   1   4  12        3.22        4.65      5.93 o 
   2   4  12     1437.12     1420.92     55.25 o 
   3   4  12       90.10       88.66     10.63 o 
   4   4  12       20.25       28.40     12.86 o 
 -15   5  12      397.54      393.70     20.87 o 
 -14   5  12      228.03      230.40     16.62 o 
 -13   5  12      419.19      375.74     18.22 o 
 -12   5  12     1914.91     1755.32     33.60 o 
 -11   5  12        5.26       10.87      5.97 o 
 -10   5  12      946.63      920.76     23.04 o 
  -9   5  12     1306.02     1289.06     36.36 o 
  -8   5  12     1095.71     1107.09     37.76 o 
  -7   5  12     7953.16     7853.56     92.11 o 
  -6   5  12     3162.39     3063.99     40.68 o 
  -5   5  12     3723.27     3741.51     47.90 o 
  -4   5  12     1890.78     1894.07     27.84 o 
  -3   5  12     3445.80     3248.18     49.38 o 
  -2   5  12       38.58       40.12      5.20 o 
  -1   5  12     1480.23     1375.23     26.69 o 
   0   5  12      425.99      424.05     14.03 o 
   1   5  12      124.82      116.57      9.37 o 
   2   5  12       16.84       15.27      6.91 o 
   3   5  12      457.92      446.54     16.55 o 
   4   5  12       37.15       71.78     13.63 o 
 -14   6  12        1.66        1.45      9.46 o 
 -13   6  12        1.31       -3.91      7.81 o 
 -12   6  12        0.01        6.98      8.23 o 
 -11   6  12      125.63      117.61     19.48 o 
 -10   6  12      104.41      111.94     12.21 o 
  -9   6  12      260.89      279.81     11.15 o 
  -8   6  12        9.79        2.70      4.42 o 
  -7   6  12     1792.39     1874.77     26.19 o 
  -6   6  12        0.05       -2.16      4.33 o 
  -5   6  12      190.18      180.40      9.65 o 
  -4   6  12      269.51      239.63      9.12 o 
  -3   6  12      212.95      225.49      8.89 o 
  -2   6  12       20.74       25.59      5.08 o 
  -1   6  12     1656.35     1589.88     29.67 o 
   0   6  12      157.79      150.05     16.87 o 
   1   6  12      242.77      232.51     12.85 o 
   2   6  12        3.54        9.16      6.75 o 
   3   6  12       90.93       86.82      9.58 o 
   4   6  12        0.21       -2.66     16.87 o 
 -14   7  12       36.18       37.56     11.43 o 
 -13   7  12      100.99      130.05     25.30 o 
 -12   7  12       41.21       30.64      9.35 o 
 -11   7  12     1232.45     1192.79     32.30 o 
 -10   7  12     1419.70     1426.99     29.10 o 
  -9   7  12      565.37      523.33     21.42 o 
  -8   7  12     1530.37     1693.83     27.29 o 
  -7   7  12      197.67      202.41     10.83 o 
  -6   7  12      513.52      509.33     11.14 o 
  -5   7  12      714.96      686.46     14.67 o 
  -4   7  12     1924.18     1971.29     29.29 o 
  -3   7  12     2424.74     2498.22     35.23 o 
  -2   7  12     1705.15     1570.02     25.37 o 
  -1   7  12      615.74      665.93     15.20 o 
   0   7  12       91.93       88.05      8.23 o 
   1   7  12       34.53       20.28     11.63 o 
   2   7  12       46.05       28.07     10.07 o 
   3   7  12        3.81       -0.64     11.34 o 
 -13   8  12      482.83      509.55     22.69 o 
 -12   8  12      570.49      541.87     22.44 o 
 -11   8  12      222.73      232.20     15.80 o 
 -10   8  12        1.64       13.26      6.93 o 
  -9   8  12      656.15      630.38     23.96 o 
  -8   8  12        0.29        2.75      5.26 o 
  -7   8  12      112.38      128.57      7.72 o 
  -6   8  12       30.12       35.83      6.49 o 
  -5   8  12        3.74        3.06      5.53 o 
  -4   8  12       18.69       18.86      6.32 o 
  -3   8  12       68.43       73.97      6.42 o 
  -2   8  12      115.85      127.23      9.31 o 
  -1   8  12      112.56      120.07      9.44 o 
   0   8  12      170.58      152.64     13.25 o 
   1   8  12       91.78      112.66     12.67 o 
   2   8  12      232.79      254.81     31.70 o 
 -12   9  12       12.72       14.08      7.93 o 
 -11   9  12      853.78      857.87     25.49 o 
 -10   9  12       14.90       15.32      7.55 o 
  -9   9  12     1524.17     1481.26     34.86 o 
  -8   9  12      535.07      619.90     17.87 o 
  -7   9  12     1644.14     1687.09     27.72 o 
  -6   9  12       92.68       94.00      8.55 o 
  -5   9  12      697.61      764.35     25.08 o 
  -4   9  12      724.45      695.79     24.45 o 
  -3   9  12     1316.75     1290.22     34.52 o 
  -2   9  12      287.47      336.30     17.89 o 
  -1   9  12       26.49       35.65     10.43 o 
   0   9  12      242.17      220.44     23.27 o 
   1   9  12       36.61       22.02     10.48 o 
   2   9  12       68.04       84.28     13.38 o 
 -11  10  12      330.86      363.76     16.01 o 
 -10  10  12      854.21      917.26     23.70 o 
  -9  10  12      343.61      311.99     14.33 o 
  -8  10  12       39.05       55.88     10.69 o 
  -7  10  12        8.55        9.07      9.02 o 
  -6  10  12        1.40        5.57      8.78 o 
  -5  10  12       43.60       53.28     11.63 o 
  -4  10  12       23.33       43.25     10.28 o 
  -3  10  12       77.42       78.15     11.67 o 
  -2  10  12       53.64       91.28     16.58 o 
  -1  10  12      188.09      193.33     15.39 o 
   0  10  12      203.98      241.38     17.06 o 
 -10  11  12      469.56      509.08     23.84 o 
  -9  11  12        5.76       12.59     10.48 o 
  -8  11  12       21.03       26.11     10.48 o 
  -7  11  12       36.74       33.15     15.12 o 
  -6  11  12      227.61      222.47     16.45 o 
  -5  11  12        1.19       -1.87     16.29 o 
  -4  11  12      129.67      140.73     14.60 o 
  -3  11  12       50.62       62.14     11.92 o 
  -2  11  12       15.42       20.90     10.43 o 
  -1  11  12       49.56       38.47     12.09 o 
  -7  12  12      401.44      433.32     31.41 o 
  -6  12  12        0.52        8.72     15.12 o 
  -5  12  12       51.04       61.21     12.34 o 
  -4  12  12      221.34      198.81     16.85 o 
  -3  12  12       76.99       75.22     13.32 o 
 -16   1  13        0.40        4.85      9.66 o 
 -15   1  13      201.83      229.56     15.01 o 
 -14   1  13        8.60       10.89      8.01 o 
 -13   1  13      280.57      279.24     14.56 o 
 -12   1  13       56.12       63.46     11.34 o 
 -11   1  13    10174.61     9818.33    157.11 o 
 -10   1  13     1777.15     1694.23     36.19 o 
  -9   1  13     1039.32      983.90     24.68 o 
  -8   1  13     1136.53     1072.00     25.90 o 
  -7   1  13     6547.52     6399.67    105.49 o 
  -6   1  13     4040.73     3972.55     71.02 o 
  -5   1  13      788.60      763.94     16.71 o 
  -4   1  13      570.54      562.89     17.89 o 
  -3   1  13     1218.53     1219.26     24.15 o 
  -2   1  13       65.07       60.48      7.67 o 
  -1   1  13       33.00       41.68      8.86 o 
   0   1  13       12.47       10.35      5.86 o 
   1   1  13      246.56      238.97     11.74 o 
   2   1  13      147.63      130.82     13.56 o 
   3   1  13      508.96      508.90     17.46 o 
   4   1  13       36.65       44.42     11.30 o 
 -15   2  13      183.38      156.69     13.36 o 
 -14   2  13      299.40      284.23     15.61 o 
 -13   2  13      562.66      518.35     31.70 o 
 -12   2  13       89.14       86.45      9.46 o 
 -11   2  13      293.23      298.16     14.38 o 
 -10   2  13      257.11      222.76     12.54 o 
  -9   2  13       46.36       50.34      7.40 o 
  -8   2  13      229.24      216.93      9.73 o 
  -7   2  13     1032.30      984.68     20.03 o 
  -6   2  13      256.43      253.31     12.32 o 
  -5   2  13     2215.18     2279.90     36.15 o 
  -4   2  13       82.91       63.32      6.65 o 
  -3   2  13      754.46      733.85     18.74 o 
  -2   2  13      124.71      127.84     11.49 o 
  -1   2  13      112.65      110.97      8.48 o 
   0   2  13      284.14      279.47     12.31 o 
   1   2  13      941.10      914.23     22.26 o 
   2   2  13      235.15      230.89     12.18 o 
   3   2  13       17.82        7.29      7.37 o 
   4   2  13        1.29        2.64     13.96 o 
 -15   3  13       36.82       48.21      9.61 o 
 -14   3  13      245.52      220.76     29.37 o 
 -13   3  13      220.69      241.98     13.77 o 
 -12   3  13        8.55       11.05      7.56 o 
 -11   3  13     1869.03     1979.54     74.45 o 
 -10   3  13     1044.27     1096.21     26.92 o 
  -9   3  13      878.59      877.67     28.66 o 
  -8   3  13      823.13      777.89     17.77 o 
  -7   3  13      409.13      382.79     11.95 o 
  -6   3  13      797.11      776.26     17.34 o 
  -5   3  13     1534.59     1528.02     27.97 o 
  -4   3  13     1719.87     1574.61     27.54 o 
  -3   3  13     1547.48     1503.43     28.13 o 
  -2   3  13      559.03      518.17     15.47 o 
  -1   3  13      393.02      380.21     13.50 o 
   0   3  13      148.12      152.23      9.82 o 
   1   3  13      115.95      111.96     11.03 o 
   2   3  13      213.94      204.32     11.97 o 
   3   3  13      318.66      278.99     20.61 o 
   4   3  13       19.35       31.57      9.05 o 
 -15   4  13      803.66      793.36     37.81 o 
 -14   4  13      271.80      292.93     16.39 o 
 -13   4  13     1591.14     1506.65     64.27 o 
 -12   4  13      632.13      650.55     17.83 o 
 -11   4  13      302.36      319.55     12.36 o 
 -10   4  13        6.30        4.60      5.36 o 
  -9   4  13        3.66        4.41      5.17 o 
  -8   4  13       86.23      116.65      7.77 o 
  -7   4  13       88.68      112.97     10.25 o 
  -6   4  13      208.71      178.03      7.89 o 
  -5   4  13      816.06      813.48     16.22 o 
  -4   4  13     2575.44     2386.40     62.23 o 
  -3   4  13      267.86      258.32     11.40 o 
  -2   4  13      411.73      398.48     20.14 o 
  -1   4  13      810.98      781.15     19.41 o 
   0   4  13      592.01      637.66     17.87 o 
   1   4  13     1532.13     1547.40     38.44 o 
   2   4  13      602.79      601.47     41.83 o 
   3   4  13      705.65      688.74     20.48 o 
 -15   5  13      179.69      168.88     15.20 o 
 -14   5  13       77.35       78.10     18.61 o 
 -13   5  13       13.79       22.54      9.02 o 
 -12   5  13       38.53       48.15      7.41 o 
 -11   5  13       23.68       33.41      6.73 o 
 -10   5  13      679.16      707.64     17.83 o 
  -9   5  13       61.15       65.13      7.54 o 
  -8   5  13        2.63       -0.33      5.05 o 
  -7   5  13      224.43      202.19     11.86 o 
  -6   5  13     2615.49     2680.24     37.05 o 
  -5   5  13     1265.57     1254.70     21.31 o 
  -4   5  13        3.56        6.74      4.53 o 
  -3   5  13     1235.74     1100.02     38.49 o 
  -2   5  13        1.21        6.42      6.45 o 
  -1   5  13      116.58      107.12      8.78 o 
   0   5  13        1.89        2.73      6.17 o 
   1   5  13       50.87       48.85     13.02 o 
   2   5  13       57.79       54.55      8.68 o 
   3   5  13        0.28       -1.58      7.13 o 
 -14   6  13      762.91      709.28     39.26 o 
 -13   6  13     1118.11     1094.38     31.95 o 
 -12   6  13      241.75      255.74     15.48 o 
 -11   6  13      710.86      789.89     25.41 o 
 -10   6  13      598.80      606.93     21.45 o 
  -9   6  13      878.96      911.16     20.39 o 
  -8   6  13       13.06       16.17      4.96 o 
  -7   6  13       25.13       20.16      5.02 o 
  -6   6  13        5.13        2.25      4.31 o 
  -5   6  13       96.35       87.57      6.70 o 
  -4   6  13     2452.85     2390.48     34.28 o 
  -3   6  13       18.53       14.91      5.33 o 
  -2   6  13     7654.27     7394.20    102.15 o 
  -1   6  13     1858.75     1862.43     34.07 o 
   0   6  13     2753.78     2707.25     45.48 o 
   1   6  13      452.52      495.93     16.86 o 
   2   6  13      514.28      576.25     18.72 o 
   3   6  13      247.45      262.59     14.07 o 
 -14   7  13      210.06      181.21     15.48 o 
 -13   7  13       14.59       15.29     15.12 o 
 -12   7  13       68.04       55.75     10.85 o 
 -11   7  13        1.10       -4.05      8.10 o 
 -10   7  13      378.38      395.44     18.13 o 
  -9   7  13       25.60       36.43      9.89 o 
  -8   7  13     1334.54     1459.10     24.80 o 
  -7   7  13      238.09      242.42     11.58 o 
  -6   7  13       35.65       42.61      5.71 o 
  -5   7  13      408.58      381.90     11.39 o 
  -4   7  13      508.65      497.16     16.37 o 
  -3   7  13      522.87      466.93     14.86 o 
  -2   7  13      649.77      671.00     29.80 o 
  -1   7  13      102.05       89.36      9.68 o 
   0   7  13      284.98      270.68     12.91 o 
   1   7  13        1.33       -3.38      8.94 o 
   2   7  13        1.68       -4.89      9.77 o 
 -13   8  13      413.65      454.63     21.66 o 
 -12   8  13      572.84      632.97     24.51 o 
 -11   8  13      993.72      982.46     29.89 o 
 -10   8  13      918.84      941.72     23.07 o 
  -9   8  13      143.54      129.08      8.54 o 
  -8   8  13       70.11       84.21      8.40 o 
  -7   8  13      496.82      513.38     16.46 o 
  -6   8  13      685.56      721.86     19.36 o 
  -5   8  13      209.34      198.83     10.68 o 
  -4   8  13      929.93      932.01     21.96 o 
  -3   8  13       43.98       40.74      6.08 o 
  -2   8  13      202.28      268.27     12.85 o 
  -1   8  13     1572.44     1561.81     38.84 o 
   0   8  13     2115.36     2184.68     49.34 o 
   1   8  13      650.57      677.71     25.46 o 
 -12   9  13      145.94      162.15     33.15 o 
 -11   9  13      589.48      578.82     32.47 o 
 -10   9  13      383.46      385.96     15.86 o 
  -9   9  13      136.52      153.05     10.67 o 
  -8   9  13     2013.60     2090.82     71.11 o 
  -7   9  13     2387.16     2378.08     41.77 o 
  -6   9  13     1658.22     1629.80     31.83 o 
  -5   9  13      206.53      231.14     15.41 o 
  -4   9  13      580.59      588.27     23.23 o 
  -3   9  13      239.55      270.66     16.44 o 
  -2   9  13      136.54      111.60     13.36 o 
  -1   9  13       43.38       24.43     15.70 o 
   0   9  13       14.86       39.55     16.29 o 
 -11  10  13        1.66        0.61      7.95 o 
 -10  10  13       23.57       33.63      8.80 o 
  -9  10  13      307.21      312.71     35.48 o 
  -8  10  13       16.37       28.50     14.54 o 
  -7  10  13       87.90       90.31     11.93 o 
  -6  10  13        2.70        0.51      9.43 o 
  -5  10  13       24.62       27.77     10.48 o 
  -4  10  13       34.80       30.60     10.07 o 
  -3  10  13        1.20        0.30      9.43 o 
  -2  10  13       27.47       20.53     10.48 o 
  -1  10  13      726.89      674.12     37.22 o 
  -9  11  13     1092.36     1108.02     50.02 o 
  -8  11  13      336.96      347.24     29.08 o 
  -7  11  13      709.73      769.64     27.96 o 
  -6  11  13      869.08      996.61     31.66 o 
  -5  11  13      673.71      719.16     27.35 o 
  -4  11  13      272.08      321.84     36.35 o 
  -3  11  13      234.31      249.58     23.27 o 
 -15   0  14      811.30      834.07     36.64 o 
 -14   0  14      120.27      112.84     15.70 o 
 -13   0  14     1743.50     1718.16     54.67 o 
 -12   0  14      135.72      120.98     15.12 o 
 -11   0  14     6778.25     6490.51    153.55 o 
 -10   0  14      135.45      122.73     14.54 o 
  -9   0  14       54.28       53.51     11.63 o 
  -8   0  14      280.72      278.02     19.19 o 
  -7   0  14       69.62       69.22     11.63 o 
  -6   0  14       53.55       62.82      7.12 o 
  -5   0  14        8.24       -2.33      8.14 o 
  -4   0  14      258.34      261.74     18.03 o 
  -3   0  14      114.52      122.73     14.54 o 
  -2   0  14      588.90      624.10     29.66 o 
  -1   0  14     2686.86     2883.18     80.85 o 
   0   0  14     2664.95     2593.44     76.19 o 
   1   0  14      146.97      154.60     13.16 o 
   2   0  14      171.71      175.18     16.29 o 
   3   0  14       70.42       69.22     16.29 o 
 -15   1  14        1.43        2.33      8.23 o 
 -14   1  14      510.02      478.95     19.12 o 
 -13   1  14       12.04       17.56      7.60 o 
 -12   1  14      784.24      763.73     22.82 o 
 -11   1  14     2409.25     2389.27     47.70 o 
 -10   1  14        4.05        0.58      6.36 o 
  -9   1  14     1097.80     1092.87     26.94 o 
  -8   1  14      944.12      903.77     23.84 o 
  -7   1  14      382.83      395.15     15.61 o 
  -6   1  14        0.98        1.92      4.36 o 
  -5   1  14      389.59      395.74     15.42 o 
  -4   1  14       45.19       54.81      8.43 o 
  -3   1  14        3.51        1.08      5.11 o 
  -2   1  14      920.49      897.64     21.00 o 
  -1   1  14       17.51       18.34      6.31 o 
   0   1  14       33.38       27.74      6.99 o 
   1   1  14        0.08        2.27      6.75 o 
   2   1  14      320.95      307.24     14.31 o 
   3   1  14      521.11      544.42     23.43 o 
 -15   2  14     1368.97     1393.52     35.36 o 
 -14   2  14     1334.52     1388.93     34.54 o 
 -13   2  14      334.87      374.54     16.65 o 
 -12   2  14      910.60      817.55     23.62 o 
 -11   2  14     1772.55     1717.05     41.59 o 
 -10   2  14      132.90      131.91     10.26 o 
  -9   2  14      128.10      142.51     10.28 o 
  -8   2  14       19.53       19.73      6.57 o 
  -7   2  14     2950.39     2908.90     46.58 o 
  -6   2  14     2909.80     2768.80     44.88 o 
  -5   2  14       16.47       22.56      6.78 o 
  -4   2  14      322.87      301.77     11.89 o 
  -3   2  14     1899.94     1904.03     34.07 o 
  -2   2  14     1571.50     1487.62     29.07 o 
  -1   2  14      256.44      242.11     14.77 o 
   0   2  14     1560.41     1416.84     43.31 o 
   1   2  14      365.21      375.99     15.10 o 
   2   2  14       60.62       72.82      9.55 o 
   3   2  14      405.18      374.93     16.66 o 
 -15   3  14       40.80       52.72     10.67 o 
 -14   3  14      379.15      367.99     17.26 o 
 -13   3  14      556.69      577.12     20.36 o 
 -12   3  14      123.11      113.67     10.48 o 
 -11   3  14       24.80       30.78     13.67 o 
 -10   3  14      667.23      657.04     17.74 o 
  -9   3  14     2822.75     2756.26     43.80 o 
  -8   3  14     1747.69     1678.89     29.96 o 
  -7   3  14      408.79      395.88     12.97 o 
  -6   3  14      275.74      268.04     12.95 o 
  -5   3  14     1893.82     1828.44     32.91 o 
  -4   3  14      152.27      150.23     29.10 o 
  -3   3  14       89.06      102.80      8.33 o 
  -2   3  14      584.86      575.87     16.62 o 
  -1   3  14      105.02       95.06      8.65 o 
   0   3  14       35.30       35.14      7.43 o 
   1   3  14       16.13       10.52      7.19 o 
   2   3  14       52.43       73.48      9.82 o 
   3   3  14      149.09      148.07     14.32 o 
 -15   4  14      953.36      965.77     28.89 o 
 -14   4  14      131.30      117.74      9.82 o 
 -13   4  14     2261.23     2159.73     38.66 o 
 -12   4  14       30.80       40.78      7.33 o 
 -11   4  14      223.53      239.63     11.38 o 
 -10   4  14      185.73      191.73     11.43 o 
  -9   4  14      338.73      388.83     13.49 o 
  -8   4  14      209.77      164.97     13.80 o 
  -7   4  14     1091.40     1060.83     22.04 o 
  -6   4  14      998.89     1049.28     19.27 o 
  -5   4  14       65.91       63.43      7.21 o 
  -4   4  14      161.14      164.37      9.66 o 
  -3   4  14      104.99      106.42      8.31 o 
  -2   4  14       13.43       10.64      5.97 o 
  -1   4  14       49.65       49.27     10.10 o 
   0   4  14      476.78      459.59     15.94 o 
   1   4  14      150.92      175.49     11.82 o 
   2   4  14      443.35      472.38     23.97 o 
 -14   5  14      735.65      695.55     51.77 o 
 -13   5  14     1638.17     1612.40     40.56 o 
 -12   5  14     5071.34     5002.41     73.67 o 
 -11   5  14     1839.05     1782.75     32.94 o 
 -10   5  14     1237.15     1282.54     29.74 o 
  -9   5  14     3004.51     2944.70     46.67 o 
  -8   5  14       33.63       34.99      6.36 o 
  -7   5  14     2333.73     2446.01     42.88 o 
  -6   5  14     5945.86     5929.82     72.73 o 
  -5   5  14     2023.15     2020.34     30.46 o 
  -4   5  14     2650.06     2494.41     41.64 o 
  -3   5  14      263.33      253.24     13.79 o 
  -2   5  14        1.06       -2.47      6.25 o 
  -1   5  14       78.30       99.47     10.97 o 
   0   5  14       26.45       14.27      7.21 o 
   1   5  14        0.83        9.19      7.66 o 
   2   5  14       25.64       16.54      8.14 o 
 -14   6  14       75.24       76.15     11.84 o 
 -13   6  14       46.46       47.76     10.67 o 
 -12   6  14        5.90        8.41     12.21 o 
 -11   6  14       16.97       13.38      8.36 o 
 -10   6  14        1.94       -2.91      6.96 o 
  -9   6  14       28.06       32.48      6.56 o 
  -8   6  14       85.60       69.61      9.99 o 
  -7   6  14       25.31       33.61      5.79 o 
  -6   6  14       99.51       95.02      7.13 o 
  -5   6  14        7.70       15.71      5.42 o 
  -4   6  14      227.19      234.31      9.69 o 
  -3   6  14      817.03      799.18     20.25 o 
  -2   6  14      500.15      479.67     16.82 o 
  -1   6  14       38.28       32.88      7.48 o 
   0   6  14       17.30       12.32      7.38 o 
   1   6  14      182.19      203.83     12.50 o 
   2   6  14        7.76       10.20      8.36 o 
 -13   7  14     1223.18     1251.88     35.77 o 
 -12   7  14       87.63       78.15     11.91 o 
 -11   7  14      656.01      700.34     25.17 o 
 -10   7  14      776.69      838.82     26.41 o 
  -9   7  14     1750.97     1806.57     42.03 o 
  -8   7  14      418.91      472.31     15.62 o 
  -7   7  14      795.89      887.62     21.76 o 
  -6   7  14     1266.53     1278.35     22.60 o 
  -5   7  14     1385.53     1350.62     23.55 o 
  -4   7  14      717.52      721.72     16.40 o 
  -3   7  14      214.68      191.65     10.91 o 
  -2   7  14      314.17      327.89     13.50 o 
  -1   7  14        3.94        5.14      6.84 o 
   0   7  14       14.11       17.44      7.67 o 
   1   7  14        1.17        3.59     10.18 o 
 -13   8  14      551.47      613.38     25.51 o 
 -12   8  14       69.41       49.77     11.43 o 
 -11   8  14      135.07      113.76     12.83 o 
 -10   8  14        3.72        1.25      8.42 o 
  -9   8  14      148.82      145.98     10.51 o 
  -8   8  14       61.08       72.40     12.13 o 
  -7   8  14        6.84        6.83      6.75 o 
  -6   8  14        1.15       -0.48      6.25 o 
  -5   8  14       77.98       63.98      8.27 o 
  -4   8  14      484.87      471.95     16.02 o 
  -3   8  14      403.40      369.38     12.45 o 
  -2   8  14      673.54      699.37     30.25 o 
  -1   8  14      542.05      507.80     22.19 o 
   0   8  14      269.12      289.94     17.86 o 
 -11   9  14      700.06      796.17     28.16 o 
 -10   9  14     1167.31     1210.78     27.59 o 
  -9   9  14     1057.92     1076.14     39.26 o 
  -8   9  14      375.58      403.60     16.47 o 
  -7   9  14      575.17      597.84     31.28 o 
  -6   9  14      182.22      179.24     11.13 o 
  -5   9  14       93.38       94.57     12.09 o 
  -4   9  14      590.40      568.26     26.76 o 
  -3   9  14      199.61      209.92     15.90 o 
  -2   9  14        3.02        2.33     14.54 o 
  -1   9  14       92.45       59.91     18.61 o 
 -10  10  14        3.74       -2.62     20.07 o 
  -9  10  14       18.15       52.93     16.87 o 
  -8  10  14        1.63        2.33     10.28 o 
  -7  10  14       97.66       92.02     12.75 o 
  -6  10  14      109.24      126.71     14.15 o 
  -5  10  14      216.60      209.98     16.00 o 
  -4  10  14       27.72       47.43     11.01 o 
  -3  10  14      261.02      325.67     22.97 o 
  -2  10  14       70.85       30.83     18.61 o 
  -7  11  14      179.13      181.23     16.02 o 
  -6  11  14       69.84       59.96     13.14 o 
  -5  11  14      210.76      199.96     16.02 o 
 -15   1  15       22.20       24.15      9.43 o 
 -14   1  15      199.08      222.20     14.39 o 
 -13   1  15      404.36      409.41     31.12 o 
 -12   1  15     3316.54     3184.76     60.66 o 
 -11   1  15      867.25      871.80     24.67 o 
 -10   1  15     1078.42     1076.16     27.76 o 
  -9   1  15      592.85      579.00     19.12 o 
  -8   1  15       24.48       25.87      5.65 o 
  -7   1  15       20.52       24.94      5.64 o 
  -6   1  15     3190.45     3129.08     59.22 o 
  -5   1  15      128.75      112.98     10.07 o 
  -4   1  15      890.95      853.56     24.47 o 
  -3   1  15      267.43      253.52     29.08 o 
  -2   1  15       20.20       30.14      7.00 o 
  -1   1  15      323.17      302.05     22.17 o 
   0   1  15      238.26      237.57     12.95 o 
   1   1  15       99.42      104.46     14.48 o 
   2   1  15       35.48       40.76      9.28 o 
 -15   2  15       15.82        3.23      9.02 o 
 -14   2  15       10.65        8.55      7.95 o 
 -13   2  15       14.03       10.93      8.01 o 
 -12   2  15      361.95      324.38     15.80 o 
 -11   2  15     1426.92     1412.18     33.31 o 
 -10   2  15       16.11       17.18      9.89 o 
  -9   2  15       64.18       66.22      8.25 o 
  -8   2  15        4.43        4.88      5.01 o 
  -7   2  15      286.66      278.10     14.38 o 
  -6   2  15     1799.47     1743.55     38.24 o 
  -5   2  15       26.98       22.17      8.43 o 
  -4   2  15        6.60        4.90      5.95 o 
  -3   2  15      145.31      141.96     10.02 o 
  -2   2  15      299.66      311.88     13.58 o 
  -1   2  15      309.83      304.41     13.55 o 
   0   2  15      542.52      552.39     22.72 o 
   1   2  15      210.97      204.31     27.73 o 
   2   2  15      120.41      106.27     11.28 o 
 -15   3  15      103.35       78.67     11.52 o 
 -14   3  15       98.18       95.75     11.30 o 
 -13   3  15     1168.86     1072.86     28.94 o 
 -12   3  15      462.21      422.62     19.78 o 
 -11   3  15      535.13      559.96     16.86 o 
 -10   3  15      357.00      398.17     13.51 o 
  -9   3  15      821.91      851.66     19.90 o 
  -8   3  15     1275.16     1362.71     26.41 o 
  -7   3  15     1630.35     1555.55     31.45 o 
  -6   3  15     1217.61     1178.95     23.72 o 
  -5   3  15      908.53      904.63     21.09 o 
  -4   3  15        8.12        9.00      9.11 o 
  -3   3  15      372.68      351.22     13.67 o 
  -2   3  15      237.58      244.71     12.19 o 
  -1   3  15      339.33      365.63     25.58 o 
   0   3  15      297.42      305.23     13.96 o 
   1   3  15        9.67        4.18      7.77 o 
   2   3  15       28.22       28.71      8.72 o 
 -15   4  15       81.33      105.97     10.67 o 
 -14   4  15       72.04       66.41      9.12 o 
 -13   4  15       21.08       24.44      7.33 o 
 -12   4  15      918.52      962.40     22.91 o 
 -11   4  15      528.54      513.47     15.75 o 
 -10   4  15       37.89       50.41      7.24 o 
  -9   4  15        3.31        4.00      5.82 o 
  -8   4  15      119.41      115.91      8.38 o 
  -7   4  15     1878.36     1785.29     31.89 o 
  -6   4  15     1443.67     1507.97     29.44 o 
  -5   4  15     1279.06     1273.81     30.70 o 
  -4   4  15      658.51      696.56     19.25 o 
  -3   4  15      240.15      232.01     11.77 o 
  -2   4  15     1194.88     1188.49     26.21 o 
  -1   4  15     1009.06      948.15     23.33 o 
   0   4  15      731.63      734.78     21.02 o 
   1   4  15     1605.78     1594.41     36.77 o 
 -14   5  15      171.09      160.48     15.12 o 
 -13   5  15       63.93       57.39     11.43 o 
 -12   5  15      119.63      116.26      9.82 o 
 -11   5  15       38.38       45.45      7.34 o 
 -10   5  15       57.01       62.12      7.70 o 
  -9   5  15     2111.17     2130.92     43.37 o 
  -8   5  15      191.69      212.62     10.61 o 
  -7   5  15      210.28      195.11      9.31 o 
  -6   5  15       45.72       52.26      6.46 o 
  -5   5  15      119.59      114.05      9.88 o 
  -4   5  15      113.21      100.09     13.72 o 
  -3   5  15       20.34       30.70      7.43 o 
  -2   5  15        5.40       -3.13      6.27 o 
  -1   5  15       48.97       45.56      8.56 o 
   0   5  15      205.93      180.21     12.45 o 
   1   5  15        0.38       -3.71      7.43 o 
 -14   6  15       84.66       98.45     13.32 o 
 -13   6  15      783.86      823.26     28.34 o 
 -12   6  15       48.58       52.29     11.08 o 
 -11   6  15      644.59      691.15     24.82 o 
 -10   6  15      166.20      135.38     12.54 o 
  -9   6  15      645.60      599.01     17.14 o 
  -8   6  15     1953.89     1878.92     29.78 o 
  -7   6  15      811.71      830.08     17.72 o 
  -6   6  15     2076.71     2076.83     32.03 o 
  -5   6  15      479.70      489.43     13.68 o 
  -4   6  15     1587.80     1545.67     34.76 o 
  -3   6  15      812.85      782.85     20.63 o 
  -2   6  15     2264.10     2202.07     49.91 o 
  -1   6  15      669.98      674.87     19.72 o 
   0   6  15      696.49      697.46     20.93 o 
 -13   7  15      387.54      374.22     20.51 o 
 -12   7  15      162.39      168.22     14.91 o 
 -11   7  15      191.39      189.28     14.97 o 
 -10   7  15       41.25       31.57     10.02 o 
  -9   7  15       97.62       92.06     14.54 o 
  -8   7  15       34.04       38.63      7.68 o 
  -7   7  15      374.38      415.52     20.92 o 
  -6   7  15      243.07      258.71     10.61 o 
  -5   7  15      247.13      254.81     10.75 o 
  -4   7  15       68.12       68.92     10.22 o 
  -3   7  15      258.29      231.14     12.48 o 
  -2   7  15        3.38        1.42      6.55 o 
  -1   7  15       69.63       71.95      9.44 o 
   0   7  15      148.44      124.70     16.58 o 
 -12   8  15      481.94      480.73     22.52 o 
 -11   8  15        0.91       -0.35      9.61 o 
 -10   8  15        2.21       -4.30      8.61 o 
  -9   8  15       22.35       23.87      7.91 o 
  -8   8  15       12.63       16.96      9.03 o 
  -7   8  15      621.95      580.58     18.52 o 
  -6   8  15     1397.98     1546.46     36.44 o 
  -5   8  15      845.85      848.98     22.06 o 
  -4   8  15      327.60      339.76     17.87 o 
  -3   8  15     1199.10     1074.30     31.30 o 
  -2   8  15      561.33      611.18     24.26 o 
  -1   8  15        5.49       13.94     17.16 o 
 -11   9  15     1148.00     1222.16     36.93 o 
 -10   9  15     1027.93     1044.08     51.18 o 
  -9   9  15      875.08      881.19     33.18 o 
  -8   9  15      187.09      192.35     12.40 o 
  -7   9  15       79.24       94.90     10.85 o 
  -6   9  15      172.25      163.04     14.38 o 
  -5   9  15      344.12      363.32     20.10 o 
  -4   9  15      138.36      120.31     13.74 o 
  -3   9  15        0.16        6.40     16.87 o 
  -2   9  15     1133.11      928.88     45.95 o 
  -9  10  15        0.01       -5.23     13.38 o 
  -8  10  15       40.58       39.73     11.84 o 
  -7  10  15       44.83       62.72     12.42 o 
  -6  10  15        0.79        9.66     10.60 o 
  -5  10  15       20.89       21.49     10.75 o 
  -4  10  15        0.97      -10.03     20.07 o 
 -15   0  16      554.16      510.10     29.08 o 
 -14   0  16      570.04      517.08     28.50 o 
 -13   0  16       66.26       72.70     13.96 o 
 -12   0  16       38.88       34.32     12.21 o 
 -11   0  16     4217.30     4322.74    111.09 o 
 -10   0  16      277.65      253.59     20.36 o 
  -9   0  16       77.77       74.45     12.80 o 
  -8   0  16      538.08      540.34     27.92 o 
  -7   0  16      154.80      122.73     14.54 o 
  -6   0  16      258.39      262.90     20.94 o 
  -5   0  16     3534.45     3573.59     94.81 o 
  -4   0  16     1067.41     1110.35     41.88 o 
  -3   0  16      364.71      372.83     25.01 o 
  -2   0  16      240.02      211.13     19.78 o 
  -1   0  16       92.31      121.56     17.45 o 
   0   0  16      683.50      658.41     35.48 o 
   1   0  16      376.19      363.52     27.92 o 
 -15   1  16      128.33      120.96     12.54 o 
 -14   1  16       60.81       74.36     10.89 o 
 -13   1  16      276.94      303.08     31.41 o 
 -12   1  16      101.73      108.95     26.46 o 
 -11   1  16     1043.60      983.50     27.35 o 
 -10   1  16       60.92       54.75      9.05 o 
  -9   1  16      398.00      401.78     13.74 o 
  -8   1  16       15.53       18.02      5.49 o 
  -7   1  16      105.64      127.68     11.10 o 
  -6   1  16      187.84      201.25     24.43 o 
  -5   1  16        9.34       12.21      6.99 o 
  -4   1  16      314.31      346.33     16.86 o 
  -3   1  16      238.96      252.28     22.39 o 
  -2   1  16       31.57       26.46      8.64 o 
  -1   1  16        0.56        6.50      6.90 o 
   0   1  16       15.33       22.67      8.02 o 
   1   1  16        6.05        5.91      7.83 o 
 -15   2  16      629.60      694.10     24.47 o 
 -14   2  16      195.46      215.08     14.32 o 
 -13   2  16       19.67       17.97      8.19 o 
 -12   2  16      156.80      178.23     13.09 o 
 -11   2  16      241.51      227.15     13.57 o 
 -10   2  16       10.29        7.38      5.91 o 
  -9   2  16      707.42      725.77     22.73 o 
  -8   2  16      331.14      298.53     12.11 o 
  -7   2  16      806.07      833.69     24.67 o 
  -6   2  16      544.20      525.28     19.51 o 
  -5   2  16     1842.58     1704.48     38.65 o 
  -4   2  16     2102.32     2020.75     50.31 o 
  -3   2  16      127.29      142.51     25.23 o 
  -2   2  16      857.24      807.79     21.34 o 
  -1   2  16      424.02      421.70     16.25 o 
   0   2  16      115.04      123.21     11.22 o 
   1   2  16      411.88      413.29     17.46 o 
 -15   3  16      145.82      137.82     13.36 o 
 -14   3  16       75.55       86.53     18.03 o 
 -13   3  16      639.50      640.04     18.86 o 
 -12   3  16       64.06       72.35      8.81 o 
 -11   3  16     2210.79     2284.20     39.69 o 
 -10   3  16     1668.53     1704.37     32.06 o 
  -9   3  16      555.09      549.10     15.99 o 
  -8   3  16     3742.38     3697.53     56.40 o 
  -7   3  16       65.02       60.56     17.74 o 
  -6   3  16      131.71      130.01     29.66 o 
  -5   3  16        2.44        5.42      6.36 o 
  -4   3  16     1045.37      957.69     22.65 o 
  -3   3  16      513.72      501.92     16.62 o 
  -2   3  16      129.42      124.74     10.36 o 
  -1   3  16        1.16        4.41      7.51 o 
   0   3  16        1.16        8.43      7.82 o 
   1   3  16      139.04      163.18     12.83 o 
 -14   4  16       15.54       16.62      7.75 o 
 -13   4  16      178.76      171.12     11.34 o 
 -12   4  16       11.47        9.77      7.13 o 
 -11   4  16       77.73       82.97      8.88 o 
 -10   4  16      233.57      244.02     11.84 o 
  -9   4  16      527.62      534.36     19.37 o 
  -8   4  16       32.83       28.43      6.56 o 
  -7   4  16      897.54      852.84     36.57 o 
  -6   4  16        4.10       -2.59      9.26 o 
  -5   4  16      742.73      773.30     20.41 o 
  -4   4  16      502.98      504.29     16.48 o 
  -3   4  16      115.83      107.93      9.74 o 
  -2   4  16      404.05      367.08     18.80 o 
  -1   4  16      165.63      166.61     11.84 o 
   0   4  16      684.15      646.84     20.53 o 
 -14   5  16      975.80     1055.74     33.01 o 
 -13   5  16      547.85      578.74     23.58 o 
 -12   5  16     4056.77     3937.88     61.32 o 
 -11   5  16     1633.37     1695.87     34.45 o 
 -10   5  16      567.68      577.49     17.38 o 
  -9   5  16     1997.64     2144.35     37.88 o 
  -8   5  16      230.18      241.14     11.68 o 
  -7   5  16      286.60      276.02     13.85 o 
  -6   5  16        7.63       10.93      6.95 o 
  -5   5  16     1009.56     1047.78     24.29 o 
  -4   5  16      874.55      826.43     21.31 o 
  -3   5  16       33.19       43.41      8.27 o 
  -2   5  16      116.81      141.73     16.00 o 
  -1   5  16       16.19       10.09      7.80 o 
   0   5  16      499.20      473.23     18.21 o 
 -13   6  16      447.41      412.69     20.96 o 
 -12   6  16       23.54       32.44     13.09 o 
 -11   6  16      645.99      696.66     24.76 o 
 -10   6  16        3.18        4.22      8.52 o 
  -9   6  16       30.12       25.45      7.13 o 
  -8   6  16      199.62      212.54     11.38 o 
  -7   6  16      582.90      577.02     19.98 o 
  -6   6  16      250.32      244.43     19.43 o 
  -5   6  16       37.68       45.85      8.04 o 
  -4   6  16        0.03       -3.24      6.48 o 
  -3   6  16       28.62       21.92      7.55 o 
  -2   6  16       78.20       65.57      9.18 o 
  -1   6  16       84.38       82.56     13.70 o 
 -13   7  16      780.83      786.65     28.71 o 
 -12   7  16     1003.07     1096.82     33.19 o 
 -11   7  16     2031.64     2152.99     49.68 o 
 -10   7  16     1667.22     1766.57     42.91 o 
  -9   7  16       40.96       59.29     10.60 o 
  -8   7  16     1283.54     1243.21     43.54 o 
  -7   7  16      718.05      676.90     20.08 o 
  -6   7  16      824.78      829.60     18.63 o 
  -5   7  16      366.31      316.19     14.12 o 
  -4   7  16       42.80       34.12      7.84 o 
  -3   7  16        8.09       -3.32      6.69 o 
  -2   7  16        3.87       -0.01      7.41 o 
 -11   8  16       33.41       38.52     11.26 o 
 -10   8  16       63.00       83.30     23.27 o 
  -9   8  16        2.53       12.44      8.00 o 
  -8   8  16       51.92       67.09      9.32 o 
  -7   8  16      298.62      340.52     17.47 o 
  -6   8  16      600.52      610.89     19.22 o 
  -5   8  16      186.40      187.75     31.41 o 
  -4   8  16      273.29      239.18     29.08 o 
  -3   8  16       96.82      121.45     13.97 o 
 -10   9  16      253.88      253.90     17.22 o 
  -9   9  16      413.52      435.14     17.75 o 
  -8   9  16      118.50      117.16     10.95 o 
  -7   9  16      518.16      480.67     17.81 o 
  -6   9  16      167.55      178.93     17.16 o 
  -5   9  16       26.35       35.48     17.45 o 
  -4   9  16       54.56       51.77     18.61 o 
 -15   1  17      134.26      120.81     12.91 o 
 -14   1  17      785.89      792.79     25.70 o 
 -13   1  17       37.48       44.50      9.87 o 
 -12   1  17     2587.22     2656.93     71.25 o 
 -11   1  17       17.76       14.47      8.36 o 
 -10   1  17      660.86      715.04     19.52 o 
  -9   1  17      815.76      804.35     24.47 o 
  -8   1  17      740.18      720.02     23.23 o 
  -7   1  17      448.63      448.20     18.92 o 
  -6   1  17      152.20      139.52     12.13 o 
  -5   1  17       42.30       28.97      8.42 o 
  -4   1  17        1.38       -3.80      7.60 o 
  -3   1  17        0.52        0.64      9.02 o 
  -2   1  17       19.45       11.12      8.78 o 
  -1   1  17      565.76      578.28     38.39 o 
   0   1  17      277.41      297.50     17.89 o 
 -15   2  17        0.84        3.20      9.05 o 
 -14   2  17       23.55       49.01     10.26 o 
 -13   2  17      180.87      188.41     13.57 o 
 -12   2  17      207.05      230.91     14.60 o 
 -11   2  17      720.91      701.66     19.35 o 
 -10   2  17       30.32       28.66      7.04 o 
  -9   2  17       44.26       40.72      7.13 o 
  -8   2  17      691.67      679.66     22.41 o 
  -7   2  17       54.20       62.89     10.07 o 
  -6   2  17        2.43        4.73      7.53 o 
  -5   2  17      189.77      188.62     15.12 o 
  -4   2  17        7.29        6.38      7.60 o 
  -3   2  17      218.51      202.62     11.73 o 
  -2   2  17     1159.86     1146.67     27.15 o 
  -1   2  17      450.95      468.07     17.74 o 
 -14   3  17      203.98      203.80     12.34 o 
 -13   3  17      513.36      514.90     17.42 o 
 -12   3  17     2142.38     2175.09     39.33 o 
 -11   3  17     1276.13     1255.66     26.91 o 
 -10   3  17      178.90      189.96     13.90 o 
  -9   3  17      180.10      172.13     14.25 o 
  -8   3  17      106.95      119.98     18.32 o 
  -7   3  17      372.79      421.62     17.86 o 
  -6   3  17       18.33       15.80      7.78 o 
  -5   3  17      134.02      129.06     11.93 o 
  -4   3  17      164.28      126.91     10.25 o 
  -3   3  17     1857.42     1789.72     35.30 o 
  -2   3  17      340.45      351.96     15.42 o 
  -1   3  17       37.97       37.78      8.76 o 
 -14   4  17      274.90      275.64     13.86 o 
 -13   4  17        3.90       10.18      8.43 o 
 -12   4  17        2.63       10.37      7.34 o 
 -11   4  17        9.27        9.29      6.93 o 
 -10   4  17       34.19       34.13      7.48 o 
  -9   4  17      112.29      122.02      9.49 o 
  -8   4  17      210.26      217.04     13.98 o 
  -7   4  17     1347.70     1406.62     34.74 o 
  -6   4  17     2003.89     1940.88     36.39 o 
  -5   4  17      754.56      749.00     20.72 o 
  -4   4  17      150.56      161.04     11.09 o 
  -3   4  17     2343.09     2270.48     41.67 o 
  -2   4  17      166.43      203.37     12.51 o 
  -1   4  17      261.26      281.18     14.68 o 
 -13   5  17      445.25      459.54     22.34 o 
 -12   5  17      483.79      482.32     23.07 o 
 -11   5  17        4.35        6.46      7.27 o 
 -10   5  17       11.34       15.61      6.90 o 
  -9   5  17       76.99       74.00      8.72 o 
  -8   5  17        0.95        4.33      6.67 o 
  -7   5  17        0.90       -3.59      7.19 o 
  -6   5  17       10.71       10.23      7.36 o 
  -5   5  17      106.36      104.10      9.87 o 
  -4   5  17       22.25       22.66      7.89 o 
  -3   5  17        2.42       -2.88      6.73 o 
  -2   5  17       12.75       14.90      7.89 o 
 -13   6  17      130.07      164.74     15.15 o 
 -12   6  17      860.88      902.11     29.58 o 
 -11   6  17      146.25      125.39     13.74 o 
 -10   6  17      225.70      189.40     14.60 o 
  -9   6  17      288.53      281.84     21.60 o 
  -8   6  17      691.26      733.31     20.00 o 
  -7   6  17      728.67      820.38     32.15 o 
  -6   6  17      534.81      563.24     18.02 o 
  -5   6  17      706.61      768.80     21.31 o 
  -4   6  17      211.10      254.65     13.55 o 
  -3   6  17      517.48      508.67     18.05 o 
  -2   6  17      547.46      530.02     18.82 o 
 -12   7  17       25.50       24.11     11.26 o 
 -11   7  17        3.03       -4.72      9.43 o 
 -10   7  17        2.84        8.22      9.85 o 
  -9   7  17        8.36        2.42      8.84 o 
  -8   7  17      131.73      136.48     11.17 o 
  -7   7  17        0.87        3.07      9.35 o 
  -6   7  17       21.16       24.28      7.97 o 
  -5   7  17      135.31      115.49     10.43 o 
  -4   7  17      234.79      242.49     15.48 o 
  -3   7  17      277.49      269.72     17.31 o 
 -10   8  17        4.44       -4.47      8.94 o 
  -9   8  17      198.27      215.04     16.58 o 
  -8   8  17      930.57      868.93     23.80 o 
  -7   8  17      183.39      197.83     12.64 o 
  -6   8  17      269.20      284.85     17.75 o 
  -5   8  17      472.52      515.42     22.86 o 
 -14   0  18        8.12        8.72     13.38 o 
 -13   0  18       62.25       37.22     13.96 o 
 -12   0  18        0.57       -2.33     11.63 o 
 -11   0  18     1933.31     1969.43     62.82 o 
 -10   0  18     1190.39     1102.79     43.04 o 
  -9   0  18      436.10      481.60     28.50 o 
  -8   0  18     1785.14     1781.56     58.16 o 
  -7   0  18      527.82      497.88     28.50 o 
  -6   0  18     1267.55     1216.21     46.53 o 
  -5   0  18      327.96      341.42     24.43 o 
  -4   0  18     2135.79     1906.61     63.40 o 
  -3   0  18       51.91       69.22     16.29 o 
  -2   0  18      167.36      155.88     19.78 o 
 -14   1  18       28.55       33.03     10.07 o 
 -13   1  18        2.03        5.23      9.05 o 
 -12   1  18     1773.06     1807.47     54.96 o 
 -11   1  18       22.83       18.93      7.16 o 
 -10   1  18      126.39      108.63     11.67 o 
  -9   1  18       45.27       42.97      9.66 o 
  -8   1  18      143.48      139.15     12.32 o 
  -7   1  18       21.17       28.27      9.19 o 
  -6   1  18       64.21       61.61     10.26 o 
  -5   1  18       50.80       34.03      9.46 o 
  -4   1  18       44.28       39.56      9.46 o 
  -3   1  18      276.70      279.74     37.52 o 
  -2   1  18        0.23        0.81      9.02 o 
 -14   2  18      214.47      213.07     15.01 o 
 -13   2  18      990.12     1022.89     32.95 o 
 -12   2  18       71.90       77.45     12.18 o 
 -11   2  18      626.49      664.32     19.33 o 
 -10   2  18       48.22       43.79     11.34 o 
  -9   2  18       39.07       38.06      9.25 o 
  -8   2  18      853.10      906.22     27.76 o 
  -7   2  18     3051.73     3118.76     83.76 o 
  -6   2  18      311.32      309.93     22.10 o 
  -5   2  18     1300.91     1284.95     38.39 o 
  -4   2  18      475.59      476.33     21.18 o 
  -3   2  18      516.69      478.60     21.15 o 
  -2   2  18      160.71      149.14     42.17 o 
 -14   3  18      330.00      349.35     15.42 o 
 -13   3  18      345.74      349.95     16.91 o 
 -12   3  18     1662.69     1772.13     48.78 o 
 -11   3  18     1037.22     1090.20     25.17 o 
 -10   3  18     1850.89     1824.12     44.94 o 
  -9   3  18       71.80       55.03     10.48 o 
  -8   3  18      995.93     1031.27     29.39 o 
  -7   3  18      815.49      796.59     25.91 o 
  -6   3  18      174.77      168.37     13.97 o 
  -5   3  18       38.45       39.87     17.74 o 
  -4   3  18      162.94      156.93     11.39 o 
  -3   3  18      178.95      170.57     12.18 o 
  -2   3  18       78.22       98.25     10.71 o 
 -13   4  18      130.63      146.21     11.47 o 
 -12   4  18       13.53       19.42      7.75 o 
 -11   4  18       44.82       37.12      9.02 o 
 -10   4  18       52.58       54.08      8.59 o 
  -9   4  18        5.95        0.86      8.61 o 
  -8   4  18     1191.15     1130.93     31.03 o 
  -7   4  18       67.39       73.00     10.69 o 
  -6   4  18      185.88      165.92     25.59 o 
  -5   4  18      384.83      366.10     15.15 o 
  -4   4  18        7.57       -0.83      7.55 o 
  -3   4  18      596.26      570.12     19.58 o 
 -13   5  18      289.53      299.80     32.57 o 
 -12   5  18      573.94      615.29     19.58 o 
 -11   5  18     1341.22     1381.70     36.94 o 
 -10   5  18      433.69      454.03     16.61 o 
  -9   5  18      299.14      341.75     32.28 o 
  -8   5  18        2.30       -4.36      8.72 o 
  -7   5  18       88.99       93.16     11.30 o 
  -6   5  18      494.51      433.01     16.87 o 
  -5   5  18       72.02       70.77      9.32 o 
  -4   5  18       41.73       25.78      8.28 o 
  -3   5  18        4.73        5.60      7.48 o 
 -12   6  18      133.64      130.43     14.15 o 
 -11   6  18       33.21       38.91     11.30 o 
 -10   6  18      125.56      127.97     13.57 o 
  -9   6  18        9.44       10.44      7.59 o 
  -8   6  18        3.39        8.72      8.64 o 
  -7   6  18      284.52      278.49     13.78 o 
  -6   6  18       41.59       46.31      8.92 o 
  -5   6  18       53.98       63.21      9.10 o 
  -4   6  18        0.31       -0.86      7.32 o 
 -10   7  18      772.92      827.60     32.28 o 
  -9   7  18      120.44      166.76     38.10 o 
  -8   7  18      372.40      370.30     20.62 o 
  -7   7  18      172.09      161.80     14.91 o 
  -6   7  18       21.41       13.30      7.91 o 
  -5   7  18       82.15       71.10      9.60 o 
 -14   1  19     1311.17     1376.64     37.22 o 
 -13   1  19     1485.61     1524.44     38.45 o 
 -12   1  19       22.23       12.02      7.39 o 
 -11   1  19      392.59      431.17     19.92 o 
 -10   1  19     1027.83     1021.10     32.86 o 
  -9   1  19      793.36      801.92     26.31 o 
  -8   1  19      222.50      205.01     14.74 o 
  -7   1  19       19.45       25.92     16.29 o 
  -6   1  19       12.74       15.27      9.89 o 
  -5   1  19      128.19      126.66     12.91 o 
  -4   1  19       18.11       25.69     10.07 o 
  -3   1  19     1613.18     1605.59     41.33 o 
 -13   2  19        0.36       -3.52      7.04 o 
 -12   2  19      136.29      154.37     11.51 o 
 -11   2  19        2.92        9.01      9.25 o 
 -10   2  19       92.29       86.68     11.30 o 
  -9   2  19      171.35      167.95     13.77 o 
  -8   2  19     1339.67     1278.54     34.54 o 
  -7   2  19      613.13      655.98     31.99 o 
  -6   2  19      121.77      123.00     12.54 o 
  -5   2  19      119.16      121.74     13.36 o 
  -4   2  19      117.44      118.55     13.67 o 
 -13   3  19      510.26      503.87     25.40 o 
 -12   3  19      405.07      454.96     17.10 o 
 -11   3  19       39.50       23.72     21.23 o 
 -10   3  19      249.83      227.07     15.15 o 
  -9   3  19      139.16      145.44     13.25 o 
  -8   3  19       53.44       49.97     10.28 o 
  -7   3  19      181.17      189.74     19.48 o 
  -6   3  19        3.16       -4.32      8.64 o 
  -5   3  19       85.99      106.40     12.51 o 
  -4   3  19       45.22       23.68     12.51 o 
 -12   4  19      104.25      104.76     10.70 o 
 -11   4  19      259.57      259.00     13.94 o 
 -10   4  19       55.76       65.32     11.10 o 
  -9   4  19     1163.47     1130.88     32.27 o 
  -8   4  19      311.49      281.25     16.65 o 
  -7   4  19      762.72      852.86     27.33 o 
  -6   4  19       13.63       24.77      9.89 o 
  -5   4  19      313.73      298.79     17.45 o 
  -4   4  19      381.59      364.18     16.37 o 
 -12   5  19      463.27      492.32     17.90 o 
 -11   5  19       98.42      110.88     10.77 o 
 -10   5  19        8.21       20.79      9.43 o 
  -9   5  19       75.27       68.16     11.17 o 
  -8   5  19      280.63      293.11     17.06 o 
  -7   5  19      121.80      131.06     13.08 o 
  -6   5  19        1.81        3.95      7.61 o 
  -5   5  19       49.98       30.07      8.52 o 
 -10   6  19      384.94      365.85     27.92 o 
  -9   6  19      342.42      346.20     18.80 o 
  -8   6  19      182.63      234.34     15.83 o 
  -7   6  19      358.05      397.68     16.91 o 
 -12   0  20      746.75      782.30     38.97 o 
 -11   0  20      256.79      287.33     24.43 o 
 -10   0  20     1789.83     1885.67     63.98 o 
  -9   0  20      962.14      877.69     40.13 o 
  -8   0  20     1255.08     1232.49     48.86 o 
  -7   0  20      641.65      624.68     34.32 o 
  -6   0  20      995.79     1059.75     46.53 o 
  -5   0  20      567.87      591.53     34.90 o 
 -12   1  20       11.93        9.00     13.67 o 
 -11   1  20        0.52       10.08      9.25 o 
 -10   1  20        4.55        6.82      9.02 o 
  -9   1  20        2.31       13.96      9.46 o 
  -8   1  20      851.94      831.19     53.22 o 
  -7   1  20      108.81      129.10     14.25 o 
  -6   1  20        1.96       11.05      9.46 o 
  -5   1  20        3.85       -7.85     15.70 o 
 -12   2  20        6.09       13.82     10.43 o 
 -11   2  20      535.09      579.43     23.43 o 
 -10   2  20      623.23      679.31     25.29 o 
  -9   2  20      253.40      286.29     20.65 o 
  -8   2  20      266.26      302.89     17.67 o 
  -7   2  20     1141.33     1179.11     33.93 o 
  -6   2  20     1592.74     1545.80     40.50 o 
 -12   3  20      853.70      916.17     29.80 o 
 -11   3  20      107.23      130.27     13.77 o 
 -10   3  20       11.08       10.86     18.90 o 
  -9   3  20      139.86      157.57     14.32 o 
  -8   3  20       24.80       13.89      9.77 o 
  -7   3  20      286.22      281.25     17.69 o 
  -6   3  20        4.01        3.28      9.61 o 
 -11   4  20      616.30      567.66     23.23 o 
 -10   4  20       43.05       69.93     19.19 o 
  -9   4  20      290.84      290.43     19.78 o 
  -8   4  20       95.22       90.45     24.14 o 
  -7   4  20      240.47      259.06     18.32 o 
 -10   1  21       24.55       20.65     10.69 o 
  -9   1  21       18.58       42.42     11.30 o 
                                                 
